# Supplementary material for: Heme Signaling Impacts Global Gene Expression, Immunity and Dengue Virus Infectivity in Aedes aegypti
Source: PLoS One. 2015 Aug 14;10(8):e0135985. doi: 10.1371/journal.pone.0135985 (PMC4537099; doi:10.1371/journal.pone.0135985)
Supplement: S1 Table — Functional group abbreviations: CS, cytoskeletal and structural; CSR, chemosensory reception; DIV, diverse functions; DIG, blood and sugar food digestive; IMM, immunity; MET, metabolism; PROT, proteolysis; RSM, redox, stress and mitochondrion; RTT, replication, transcription, and translation; TRP, transport; UKN, unknown functions. (XLSX) [file pone.0135985.s002.xlsx]

## Sheet: TABLE S1
TABLE SUPPLEMENT 1: Fold change values and functional groups of transcripts that were enriched or depleted in heme- or paraquat-incubated cells.
Ensembl Gene ID	Description	Functional Group	Fold change HEME	Fold change PARAQUAT
AAEL007383	secreted ferritin G subunit precursor, putative	DIV	12.3552	8.98032
AAEL007385	ferritin subunit 1, putative	DIV	10.8757	6.36932
AAEL014762	zinc transporter	TRP	3.9687	4.5349
AAEL014438	Juvenile hormone-inducible protein, putative	DIV	2.00672	1.86555
AAEL013065	thiamin pyrophosphokinase	DIV	1.1071	1.74087
AAEL015438	mannose-6-phosphate isomerase	MET	1.28839	1.71676
AAEL007444	conserved hypothetical protein	DIV	-1.09078	1.71224
AAEL006458	alcohol dehydrogenase	MET	1.14622	1.70676
AAEL003951	hypothetical protein	PROT	-1.2562	1.69584
AAEL010500	glutathione-s-transferase theta, gst	RSM	6.51855	1.67609
AAEL012698	ATP-binding cassette sub-family A member 3, putative	TRP	1.8988	1.6545
AAEL011100	hypothetical protein	UKN	-1.0594	1.6495
AAEL005417	annexin x	CS	2.21883	1.60951
AAEL012616	nadp transhydrogenase	RSM	-1.99042	1.58056
AAEL014246	glucosyl/glucuronosyl transferases	MET	6.4216	1.5628
AAEL012902	heterogeneous nuclear ribonucleoprotein, putative	RTT	1.42867	1.5522
AAEL000248	GTP binding protein	RTT	1.56167	1.55068
AAEL006007	conserved hypothetical protein	DIV	1.00663	1.53543
AAEL013313	DNA repair protein xp-c / rad4	RTT	1.218	1.53451
AAEL006754	conserved hypothetical protein	DIV	1.34711	1.52043
AAEL006794	dicer-1	DIV	1.85991	1.48516
AAEL015515	antibacterial peptide, putative	IMM	-1.16451	1.45923
AAEL007992	Trypsin, putative	DIG	-1.1847	1.45266
AAEL005937	ATP-binding cassette transporter	TRP	4.30899	1.44627
AAEL001471	hypothetical protein	DIV	3.37773	1.44474
AAEL007375	pyruvate dehydrogenase	DIV	1.66734	1.43943
AAEL000264	phopholipase d	MET	1.45676	1.43377
AAEL006600	Juvenile hormone-inducible protein, putative	DIV	1.31074	1.43082
AAEL011323	hepatocyte nuclear factor 4-alpha (hnf-4-alpha)	DIV	1.17956	1.42674
AAEL011676	AMP dependent coa ligase	MET	1.62843	1.42545
AAEL010937	conserved hypothetical protein	UKN	1.57456	1.41417
AAEL002107	sulfide quinone reductase	DIV	2.09195	1.40682
AAEL006514	sodium-dependent phosphate transporter	TRP	1.45554	1.38443
AAEL009691	carboxylase:pyruvate/acetyl-coa/propionyl-coa	MET	-1.70341	1.38216
AAEL006203	Juvenile hormone-inducible protein, putative	DIV	1.9944	1.3786
AAEL005749	lysosomal alpha-mannosidase	MET	-1.36903	1.37757
AAEL010381	glucosyl/glucuronosyl transferases	MET	1.84411	1.36755
AAEL013182	ATP-dependent RNA helicase	RTT	1.48084	1.36094
AAEL011158	disulfide oxidoreductase	DIV	1.292	1.36049
AAEL009487	hypothetical protein	UKN	1.34646	1.35886
AAEL003109	atlastin	DIV	-1.02461	1.35295
AAEL003965	calpain, putative	PROT	1.47229	1.34374
AAEL002886	thioredoxin reductase	RSM	1.91337	1.33934
AAEL010980	conserved hypothetical protein	DIV	-1.40666	1.3342
AAEL014204	6-phosphogluconolactonase	MET	1.41195	1.33123
AAEL014619	cytochrome P450	RSM	-1.55945	1.32977
AAEL009645	hypothetical protein	DIV	2.09452	1.32455
AAEL013800	conserved hypothetical protein	UKN	1.72897	1.32361
AAEL001636	nuclear transcription factor, x-box binding 1 (nfx1)	TRP	1.34196	1.32331
AAEL008664	conserved hypothetical protein	DIV	2.71541	1.32163
AAEL003842	hypothetical protein	UKN	-1.33668	1.32036
AAEL010163	conserved hypothetical protein	UKN	1.50807	1.31823
AAEL008330	hexaprenyldihydroxybenzoate methyltransferase	MET	2.30065	1.31799
AAEL001071	glutathione-s-transferase theta, gst	RSM	-1.38153	1.31432
AAEL008631	abc transporter	TRP	2.04766	1.301
AAEL012859	conserved hypothetical protein	UKN	1.64222	1.29962
AAEL005832	programmed cell death	IMM	-1.43913	1.28913
AAEL004059	cystathionine beta-lyase	MET	1.90655	1.28891
AAEL001659	Misexpression suppressor of ras, putative	DIV	-1.3358	1.28745
AAEL007038	prolyl 4-hydroxylase alpha subunit 1, putative	MET	1.42572	1.28627
AAEL012069	glutathione peroxidase	RSM	1.41698	1.28507
AAEL002478	double-stranded binding protein, putative	DIV	1.35232	1.28492
AAEL015010	acetyl-coa synthetase	MET	1.76571	1.28277
AAEL007765	serine protease inhibitor 4, serpin-4	IMM	-1.26666	1.28042
AAEL003686	serine protease inhibitor, serpin	IMM	-1.48492	1.27721
AAEL004317	hypothetical protein	UKN	1.24358	1.27589
AAEL003832	conserved hypothetical protein	IMM	-1.64811	1.27563
AAEL003864	conserved hypothetical protein	UKN	-1.39278	1.27157
AAEL007547	chloride channel protein	TRP	1.49516	1.26875
AAEL000958	conserved hypothetical protein	UKN	1.35994	1.26784
AAEL017251	Nucleic acid binding,	DIV	1.66533	1.26539
AAEL007526	electron transfer flavoprotein-ubiquinone oxidoreductase	DIV	1.45965	1.2653
AAEL005662	adenosine diphosphatase	DIV	1.55141	1.26206
AAEL002078	conserved hypothetical protein	DIV	-1.26669	1.25958
AAEL014657	conserved hypothetical protein	UKN	1.58389	1.2574
AAEL004743	multidrug resistance protein 2	TRP	1.70648	1.25447
AAEL012457	alcohol dehydrogenase	MET	2.66326	1.24988
AAEL005963	Caspase-3 precursor	IMM	-1.32939	1.24937
AAEL011239	short-chain dehydrogenase	RSM	1.40846	1.24805
AAEL013108	conserved hypothetical protein	UKN	-1.30821	1.24522
AAEL013586	hypothetical protein	UKN	1.52345	1.24486
AAEL007830	cytochrome P450	RSM	3.21517	1.243
AAEL017407	Conserved hypothetical protein	UKN	1.40183	1.24296
AAEL000598	antibacterial peptide, putative	IMM	-1.48285	1.23802
AAEL003349	nadph cytochrome P450	RSM	1.49931	1.23634
AAEL014852	hypothetical protein	DIV	1.32774	1.23566
AAEL007848	conserved hypothetical protein	DIV	1.34618	1.23405
AAEL001446	testis-specific protein pbs13 (t-complex 11 )	DIV	1.49294	1.23331
AAEL003422	hypothetical protein	UKN	1.48876	1.23294
AAEL012189	multidrug resistance protein 1 (atp-binding cassette C1)	TRP	1.57963	1.22897
AAEL008928	inwardly rectifying k+ channel, putative	TRP	1.35537	1.22597
AAEL005956	Caspase-3 precursor	IMM	-1.27943	1.22376
AAEL001315	conserved hypothetical protein	DIV	1.37142	1.22284
AAEL007558	helicase	RTT	1.35952	1.22094
AAEL003541	galectin	IMM	-1.23164	1.21994
AAEL004279	hypothetical protein	DIV	1.7229	1.21938
AAEL009945	conserved hypothetical protein	DIV	1.94833	1.21689
AAEL010372	aldehyde oxidase	RSM	1.52718	1.2158
AAEL001329	mitochondrial carrier protein	RSM	1.4138	1.21289
AAEL007951	glutathione-s-transferase theta, gst	RSM	1.55131	1.21097
AAEL014689	nadph cytochrome P450	RSM	1.46219	1.20903
AAEL006966	vitellogenin, putative	MET	2.04135	1.20762
AAEL010602	starch branching enzyme ii	MET	1.61281	1.20711
AAEL001464	conserved hypothetical protein	DIV	1.48976	1.20565
AAEL009424	serine/threonine-protein kinase rio3 (rio kinase 3)	DIV	1.58324	1.20535
AAEL012395	ATP-binding cassette transporter	TRP	1.5588	1.2033
AAEL017458	folic acid binding activity	DIV	1.78236	1.19976
AAEL000884	eukaryotic translation initiation factor 2 alpha kinase 1	RTT	1.5621	1.1989
AAEL001856	adenosine kinase	DIV	1.5439	1.19885
AAEL007993	lumbrokinase-1T4 precursor, putative	IMM	-1.32443	1.19738
AAEL000003	conserved hypothetical protein	DIV	1.34247	1.19619
AAEL006449	ser/thr protein kinase-lyk4	DIV	1.83862	1.19412
AAEL003375	conserved hypothetical protein	UKN	1.39282	1.19312
AAEL013568	conserved hypothetical protein	IMM	-1.25022	1.18917
AAEL010951	glutamate decarboxylase	IMM	2.34497	1.18769
AAEL005792	conserved hypothetical protein	IMM	-1.15302	1.18608
AAEL011686	starch branching enzyme ii	MET	1.54442	1.18453
AAEL009658	alpha,alpha-trehalase	MET	1.73031	1.18245
AAEL013171	oxidase/peroxidase	IMM	-1.45448	1.18108
AAEL009728	conserved hypothetical protein	UKN	1.44017	1.18098
AAEL008467	cysteine synthase	MET	2.04404	1.18011
AAEL005429	2-oxoglutarate dehydrogenase	RSM	-1.29945	1.17978
AAEL011863	abc transporter	TRP	1.5707	1.17936
AAEL005884	conserved hypothetical protein	DIV	1.57036	1.17671
AAEL009722	clip-domain serine protease, putative	IMM	-1.27697	1.17387
AAEL008658	conserved hypothetical protein	DIV	-1.39535	1.17177
AAEL008574	acyl-CoA oxidase	MET	1.8819	1.16919
AAEL002861	catalytic activity, binding, metabolic process	MET	1.71142	1.1656
AAEL012782	conserved hypothetical protein	PROT	-1.33596	1.1638
AAEL017507	catalytic activity	DIV	-1.32233	1.16352
AAEL003877	ubiquitin	DIV	1.62586	1.16303
AAEL009371	conserved hypothetical protein	DIV	-1.44057	1.16137
AAEL013655	conserved hypothetical protein	UKN	1.87613	1.16043
AAEL007694	conserved hypothetical protein	UKN	-1.31997	1.15954
AAEL003016	hypothetical protein	DIV	1.38194	1.15953
AAEL009700	beta lactamase domain	DIV	1.52584	1.15953
AAEL005608	hypothetical protein	UKN	1.42761	1.15878
AAEL002315	hypothetical protein	UKN	1.44171	1.1583
AAEL012863	conserved hypothetical protein	UKN	1.40357	1.15713
AAEL013163	conserved hypothetical protein	UKN	1.30398	1.15585
AAEL001794	macroglobulin/complement	IMM	-1.33832	1.15581
AAEL011739	MAFF protein, putative	DIV	1.66108	1.15557
AAEL013749	conserved hypothetical protein	DIV	1.74295	1.15317
AAEL008025	conserved hypothetical protein	UKN	1.37627	1.1527
AAEL004067	mitochondrial benzodiazepine receptor, putative	RSM	1.55323	1.15174
AAEL011345	conserved hypothetical protein	DIV	1.47108	1.15043
AAEL011536	phosphoglucomutase	MET	1.32842	1.14962
AAEL003641	sodium/shloride dependent amino acid transporter	TRP	-1.2469	1.14911
AAEL002350	conserved hypothetical protein	UKN	1.83751	1.14891
AAEL000331	elongation factor ts	RTT	1.39512	1.14837
AAEL004662	conserved hypothetical protein	UKN	1.20103	1.14725
AAEL001463	conserved hypothetical protein	UKN	1.40668	1.14693
AAEL009863	sodium/dicarboxylate cotransporter, putative	TRP	1.38297	1.14467
AAEL014662	AMP dependent coa ligase	MET	-1.3832	1.1441
AAEL002063	cationic amino acid transporter	TRP	-1.72505	1.1435
AAEL008264	conserved hypothetical protein	UKN	1.74541	1.14273
AAEL002328	conserved hypothetical protein	UKN	1.85348	1.14269
AAEL017175	Cytochrome P450 monooxygenase activity	RSM	1.45468	1.14267
AAEL004313	fk506-binding protein	MET	1.38842	1.14106
AAEL014335	hypothetical protein	DIV	1.36442	1.14095
AAEL000649	conserved hypothetical protein	UKN	-1.53795	1.1409
AAEL003363	phosphatidic acid phosphatase	DIV	1.57435	1.13589
AAEL002688	glucosyl/glucuronosyl transferases	MET	2.88278	1.1341
AAEL009931	arsenite inducuble RNA associated protein aip-1	DIV	1.96001	1.13377
AAEL002364	hypothetical protein	DIV	1.38619	1.12953
AAEL007206	hypothetical protein	UKN	1.71527	1.12917
AAEL006808	conserved hypothetical protein	DIV	1.43452	1.12826
AAEL017299	AMP dependent coa ligase, putative	MET	-1.36739	1.1273
AAEL010909	conserved hypothetical protein	DIV	-1.34349	1.12723
AAEL000508	fibrinogen and fibronectin	IMM	1.30373	1.12645
AAEL006829	microsomal glutathione s-transferase	RSM	1.49141	1.12596
AAEL005931	6-phosphogluconate dehydrogenase	MET	1.3445	1.1255
AAEL007379	conserved hypothetical protein	UKN	1.7563	1.12343
AAEL007909	branched-chain amino acid aminotransferase	DIV	-1.30801	1.12321
AAEL002527	conserved hypothetical protein	DIV	1.32603	1.12117
AAEL002668	AMP dependent ligase	MET	1.45656	1.12098
AAEL006102	Gelsolin precursor	DIV	1.44052	1.12036
AAEL013407	catalase	IMM	1.73927	1.1202
AAEL005213	hypothetical protein	DIV	2.1857	1.11984
AAEL001385	conserved hypothetical protein	DIV	-1.41636	1.11882
AAEL010037	phosphoglucomutase	MET	2.84157	1.11875
AAEL007565	leucine rich protein, putative	DIV	1.40999	1.11694
AAEL009734	conserved hypothetical protein	DIV	1.97112	1.11684
AAEL005187	laminin gamma 1 chain	CS	1.34488	1.11684
AAEL013287	conserved hypothetical protein	UKN	-1.1435	1.115
AAEL017320	NADP+-dependent farnesol dehydrogenase, putative	MET	4.54195	1.11459
AAEL010241	metalloprotease m41 ftsh	PROT	1.33101	1.11431
AAEL000621	antibacterial peptide, putative	IMM	-1.6644	1.11107
AAEL012440	sodium-bile acid cotransporter	TRP	-1.35626	1.11098
AAEL007282	syntaxin binding protein-1,2,3	DIV	-1.33467	1.11034
AAEL014818	sil1	DIV	1.31117	1.10957
AAEL009838	glycogen debranching enzyme	MET	1.42341	1.10899
AAEL006854	Niemann-Pick Type C-2, putative	IMM	-1.21591	1.10885
AAEL007669	oxidoreductase	RSM	4.1679	1.10462
AAEL003816	hypothetical protein	UKN	-1.60227	1.10326
AAEL001061	glutathione-s-transferase theta, gst	RSM	1.66818	1.10252
AAEL009894	mitotic protein phosphatase 1 regulator, putative	IMM	-1.18553	1.102
AAEL007947	glutathione-s-transferase theta, gst	RSM	1.55702	1.09964
AAEL008406	cationic amino acid transporter	TRP	-1.80202	1.09675
AAEL013093	valacyclovir hydrolase	MET	1.56954	1.09499
AAEL011329	conserved hypothetical protein	UKN	1.33329	1.09395
AAEL007046	mitochondrial brown fat uncoupling protein	RSM	1.31975	1.09277
AAEL014612	cytochrome P450	RSM	1.38668	1.09064
AAEL000541	fasciclin, putative	DIV	-1.40803	1.08955
AAEL014606	cytochrome P450	RSM	-1.40197	1.08788
AAEL008732	tyrosine-protein kinase shark	DIV	-1.29316	1.08664
AAEL008105	glutamate cysteine ligase	DIV	2.22576	1.08654
AAEL014285	growth hormone inducible transmembrane protein	DIV	1.69245	1.08499
AAEL007728	hypothetical protein	RSM	1.53945	1.08496
AAEL002938	skd/vacuolar sorting	DIV	-1.21987	1.08256
AAEL008846	cytochrome P450	RSM	1.50072	1.08198
AAEL010090	conserved hypothetical protein	UKN	1.31297	1.07986
AAEL013581	valacyclovir hydrolase	MET	1.58361	1.07887
AAEL005229	ptpla domain protein	DIV	-1.23281	1.07833
AAEL011982	cortactin	CS	-1.32323	1.07713
AAEL011055	chaperone protein dnaj	RSM	1.51904	1.07699
AAEL009634	steroid dehydrogenase	MET	1.34615	1.07594
AAEL006112	hypothetical protein	UKN	-1.39237	1.07579
AAEL013675	eukaryotic translation initiation factor	RTT	1.2725	1.07572
AAEL002010	conserved hypothetical protein	UKN	2.76228	1.07483
AAEL014101	pyrroline-5-carboxylate reductase	MET	1.72867	1.07448
AAEL011564	choline-phosphate cytidylyltransferase a, b	MET	1.27747	1.07374
AAEL010476	sil1	DIV	1.30228	1.07374
AAEL001218	alanyl-tRNA synthetase	RTT	1.46941	1.07327
AAEL017373	conserved hypothetical protein	DIV	-1.71658	1.07167
AAEL012471	protein tyrosine phosphatase, putative	IMM	-1.28504	1.07145
AAEL007246	conserved hypothetical protein	UKN	-1.33218	1.0701
AAEL001606	g protein-coupled receptor	DIV	-1.545	1.06864
AAEL014378	hypothetical protein	UKN	1.49541	1.06667
AAEL017508	binding transport, membrane, transmembrane transport	TRP	1.39569	1.0664
AAEL011904	zinc finger protein	DIV	1.25264	1.06522
AAEL003817	kappa bs	DIV	-1.28515	1.06428
AAEL007334	glial maturation factor	DIV	-1.32352	1.06305
AAEL014275	molybdopterin cofactor sulfurase (mosc)	DIV	-1.35908	1.06295
AAEL006041	conserved hypothetical protein (leucine-rich repeats)	IMM	1.23392	1.06258
AAEL014382	galactose-specific C-type lectin, putative	IMM	-1.28516	1.06144
AAEL006577	aspartyl-tRNA synthetase	DIV	1.26477	1.06099
AAEL000271	gamma-glutamyl hydrolase, putative	MET	-1.4486	1.06009
AAEL008862	conserved hypothetical protein	PROT	-1.27323	1.05911
AAEL013348	lethal(2)essential for life protein, l2efl	DIV	3.04032	1.05833
AAEL010930	l-asparaginase	MET	1.30015	1.05792
AAEL011009	fibrinogen and fibronectin	IMM	-1.1426	1.05745
AAEL003210	tetraspanin 29fa	DIV	-1.37746	1.05708
AAEL008958	forkhead box protein (AaegFOXK1)	DIV	-1.36047	1.05707
AAEL010996	conserved hypothetical protein	DIV	-1.3435	1.05598
AAEL012614	nadp-specific isocitrate dehydrogenase	MET	-1.32441	1.05509
AAEL005093	serine protease	IMM	-1.42308	1.05484
AAEL008186	conserved hypothetical protein	CSR	1.55296	1.05234
AAEL011518	aspartyl-tRNA synthetase	DIV	1.74212	1.05203
AAEL003161	adenylosuccinate synthetase	DIV	1.36696	1.05065
AAEL004244	hypothetical protein	DIV	-1.41668	1.04988
AAEL003029	hypothetical protein	UKN	1.56191	1.04751
AAEL010449	huntingtin interacting protein	DIV	-1.33127	1.04713
AAEL009212	lola	PROT	-1.18448	1.04683
AAEL006863	hypothetical protein	UKN	2.35705	1.04682
AAEL010386	glucosyl/glucuronosyl transferases	MET	4.06857	1.04678
AAEL011395	glutaminyl-trna synthetase	MET	1.37686	1.04594
AAEL014905	hypothetical protein	UKN	1.44371	1.04414
AAEL001190	conserved hypothetical protein	UKN	-1.39147	1.04256
AAEL005450	hypothetical protein	UKN	-1.34737	1.0423
AAEL004707	conserved hypothetical protein	RTT	-1.48803	1.04192
AAEL005605	adenylsulfate kinase	DIV	1.53833	1.04177
AAEL013317	hypothetical protein	UKN	-1.25203	1.04137
AAEL017503	integral to membrane, intracellular singaling pathway	IMM	-1.21724	1.03911
AAEL009569	apolipoprotein D, putative	DIV	-1.42334	1.03829
AAEL006667	phosphatidyltransferase	MET	-1.68713	1.0382
AAEL000400	hypothetical protein	DIV	1.52877	1.03792
AAEL000004	glycosyltransferase	DIV	1.37069	1.03765
AAEL014580	gamma glutamyl transpeptidases	MET	1.70869	1.03718
AAEL004988	phosphoglycerate kinase	MET	1.29236	1.03683
AAEL012804	conserved hypothetical protein	UKN	-1.72309	1.03462
AAEL003105	supervillin	DIV	-1.38274	1.03421
AAEL014902	cation efflux protein/ zinc transporter	TRP	1.39446	1.03193
AAEL009311	3-hydroxy-3-methylglutaryl-coenzyme A reductase	MET	1.52883	1.03157
AAEL015603	ceramide kinase	DIV	-1.53678	1.03056
AAEL012409	pantothenate kinase	MET	1.37379	1.02976
AAEL006855	UDP-galactose transporter	TRP	2.1323	1.02881
AAEL000299	hypothetical protein	DIV	-1.21566	1.02855
AAEL004757	cleavage and polyadenylation specificity factor	MET	1.38284	1.02753
AAEL013338	lethal(2)essential for life protein, l2efl	DIV	2.16348	1.02678
AAEL004124	Mitochondrial glutamate carrier, putative	RSM	1.34934	1.02462
AAEL000549	fibulin 1 and	DIV	-1.76863	1.02457
AAEL001279	merozoite surface protein, putative	DIV	-1.09339	1.0243
AAEL000087	macroglobulin/complement	IMM	-1.26431	1.02383
AAEL005102	conserved hypothetical protein	UKN	-1.43521	1.02359
AAEL009536	hypothetical protein	DIV	-1.65765	1.02088
AAEL014640	peptidoglycan recognition protein-lc isoform	IMM	-1.24559	1.01981
AAEL000663	conserved hypothetical protein	UKN	2.89944	1.01979
AAEL005928	conserved hypothetical protein	UKN	1.53874	1.01813
AAEL014491	sin3b	DIV	-1.28572	1.01739
AAEL013080	hypothetical protein	UKN	-1.46631	1.01415
AAEL007300	syntaxin binding protein-1,2,3	DIV	-1.35611	1.01305
AAEL004871	hypothetical protein	DIV	1.51684	1.01174
AAEL001800	hsp70 binding protein	DIV	1.78903	1.00938
AAEL004074	conserved hypothetical protein	UKN	-1.31649	1.00929
AAEL009048	conserved hypothetical protein	UKN	-1.66994	1.00663
AAEL017199	Hypothetical protein	UKN	1.58808	1.00619
AAEL013053	nuclear lamin L1 alpha, putative	DIV	-1.72287	1.00617
AAEL008905	host cell factor C1	MET	-1.24694	1.00594
AAEL005336	d-3-phosphoglycerate dehydrogenase	DIV	1.66126	1.00455
AAEL004148	heat shock protein 70 (hsp70)-interacting protein	IMM	1.47344	1.00422
AAEL007042	far upstream (fuse) binding protein	DIV	-1.37585	1.0009
AAEL000483	exostosin-2	DIV	-1.1995	1.00065
AAEL015304	conserved hypothetical protein	UKN	-1.39325	1.00041
AAEL004542	ceramide kinase	DIV	-1.62373	-1.0008
AAEL008601	mitochondrial ribosomal protein, L28, putative	RSM	1.60553	-1.00164
AAEL009227	kinesin heavy chain	CS	1.50517	-1.00186
AAEL005828	conserved hypothetical protein	UKN	-1.29312	-1.00272
AAEL013630	mitochondrial ornithine transporter	RSM	1.65906	-1.00305
AAEL008801	conserved hypothetical protein	UKN	-1.54636	-1.00602
AAEL009154	glutathione synthetase	MET	1.74793	-1.00694
AAEL003739	M-type 9 protein, putative	DIV	-1.39805	-1.00756
AAEL014219	nicotinate phosphoribosyltransferase	MET	2.02769	-1.00798
AAEL001126	rest corepressor (corest) protein	DIV	-1.25207	-1.00823
AAEL006307	acetyl-coa carboxylase	MET	-1.3391	-1.00858
AAEL000388	isoleucyl tRNA synthetase	MET	1.87791	-1.00903
AAEL001791	conserved hypothetical protein	UKN	-1.45113	-1.00968
AAEL006937	structural maintenance of chromosomes smc3	TRP	-1.27652	-1.01026
AAEL017302	NADP+-dependent farnesol dehydrogenase 1	MET	1.63224	-1.01061
AAEL002748	aspartyl-tRNA synthetase	DIV	1.80579	-1.01115
AAEL008787	ATP synthase alpha subunit vacuolar	TRP	-1.26967	-1.01144
AAEL010908	hypothetical protein	DIV	-1.69866	-1.01198
AAEL002796	l-asparaginase i	DIV	2.42338	-1.01399
AAEL008657	midline fasciclin	DIV	1.45378	-1.01576
AAEL015012	hypothetical protein	UKN	1.46376	-1.01596
AAEL005165	chaperone protein dnaj	DIV	1.36174	-1.01756
AAEL006554	conserved hypothetical protein	UKN	-1.35444	-1.01858
AAEL001549	protein kinase c	DIV	-1.46585	-1.01901
AAEL000716	chondroitin 4-sulfotransferase	DIV	-1.31497	-1.01982
AAEL000620	hypothetical protein	UKN	-1.34147	-1.02072
AAEL003548	sulfate transporter	TRP	1.51066	-1.02186
AAEL005962	conserved hypothetical protein	DIV	-1.33402	-1.0221
AAEL011155	conserved hypothetical protein	UKN	1.82955	-1.02372
AAEL010094	cyclin b	CS	-1.31207	-1.02425
AAEL008096	mitochondrial ornithine transporter	RSM	1.69718	-1.02452
AAEL014349	serine protease	IMM	-1.78769	-1.02594
AAEL010214	conserved hypothetical protein	UKN	1.4663	-1.02737
AAEL004266	pre-mrna cleavage factor im, 25kD subunit	DIV	-1.35279	-1.02777
AAEL001495	conserved hypothetical protein	UKN	-1.77938	-1.03046
AAEL005918	ATP-binding cassette transporter	TRP	2.14118	-1.0312
AAEL004438	conserved hypothetical protein	DIV	1.648	-1.032
AAEL010385	conserved hypothetical protein	UKN	-1.50647	-1.03232
AAEL014585	conserved hypothetical protein	UKN	-1.37304	-1.03316
AAEL005766	fructose-bisphosphate aldolase	DIV	1.82847	-1.03571
AAEL000625	antibacterial peptide, putative	IMM	-1.31279	-1.03621
AAEL009831	pyrroline-5-carboxylate reductase	MET	1.64751	-1.03663
AAEL010576	modifier of mdg4	DIV	-1.21375	-1.03673
AAEL007671	hypothetical protein	UKN	1.7204	-1.03724
AAEL014153	conserved hypothetical protein	UKN	1.82731	-1.03739
AAEL003604	conserved hypothetical protein	UKN	1.38881	-1.03816
AAEL010342	racgtpase-activating protein	DIV	-1.34938	-1.04048
AAEL010802	conserved hypothetical protein	UKN	1.76499	-1.04167
AAEL005802	structural maintenance of chromosomes smc1	MET	-1.21383	-1.04235
AAEL004504	valacyclovir hydrolase	MET	1.74291	-1.04236
AAEL007179	conserved hypothetical protein	UKN	1.3729	-1.04238
AAEL005120	zinc finger protein	DIV	1.4008	-1.04287
AAEL004486	valacyclovir hydrolase	MET	2.13636	-1.04628
AAEL013877	glucosamine-6-phosphate isomerase	MET	-1.42709	-1.04638
AAEL007252	sin3a-associated protein sap130	DIV	-1.28612	-1.04788
AAEL000840	skeletal muscle/kidney enriched inositol 5-phosphatase	CS	-1.36926	-1.0482
AAEL009520	hypothetical protein	DIV	-1.47758	-1.04825
AAEL001599	conserved hypothetical protein	UKN	-1.28873	-1.04855
AAEL000476	conserved hypothetical protein	UKN	-1.35751	-1.04861
AAEL008642	conserved hypothetical protein	RSM	-1.38244	-1.04946
AAEL000160	hypothetical protein	UKN	1.45906	-1.0497
AAEL014526	sideroflexin 1,2,3	DIV	-1.38761	-1.05022
AAEL006415	leucyl-tRNA synthetase	DIV	1.60229	-1.05065
AAEL008145	conserved hypothetical protein	UKN	1.70623	-1.05139
AAEL010377	conserved hypothetical protein	UKN	-1.46944	-1.05179
AAEL009345	prohibitin	MET	1.61327	-1.05238
AAEL011248	innexin	CS	1.47685	-1.05268
AAEL017278	Hypothetical protein	UKN	-1.41458	-1.0527
AAEL008894	conserved hypothetical protein	UKN	-1.4241	-1.05526
AAEL015177	citron ser/thr kinase	DIV	-1.38102	-1.05586
AAEL009198	conserved hypothetical protein	DIV	1.90548	-1.05635
AAEL012561	prominin (prom) protein	DIV	1.2927	-1.05642
AAEL000301	heat shock protein	RSM	1.38412	-1.05659
AAEL013345	alphaA-crystallin, putative	DIV	1.90921	-1.06022
AAEL014709	methionine-tRNA synthetase	MET	1.36883	-1.06248
AAEL011748	conserved hypothetical protein	UKN	1.39986	-1.0641
AAEL011879	citron ser/thr kinase	DIV	-1.38515	-1.0658
AAEL003563	conserved hypothetical protein	UKN	-1.36271	-1.0666
AAEL010933	hypothetical protein	UKN	-1.45113	-1.06701
AAEL014815	vacuolar protein sorting-associated protein (vps13)	DIV	-1.27176	-1.0671
AAEL013966	ATP-dependent clp protease atp-binding subunit clpx	TRP	-1.2627	-1.06905
AAEL002767	conserved hypothetical protein	PROT	-1.49268	-1.06948
AAEL005985	conserved hypothetical protein	UKN	1.29794	-1.07027
AAEL013977	conserved hypothetical protein	UKN	-1.40222	-1.07097
AAEL014215	nicotinate phosphoribosyltransferase	MET	1.76536	-1.07393
AAEL014737	regulatory protein, putative	RSM	2.25886	-1.07427
AAEL007557	asparagine synthetase	DIV	3.41164	-1.07501
AAEL012973	uracil phosphoribosyltransferase	MET	1.39922	-1.07523
AAEL005728	glycyl-tRNA synthetase	MET	1.41081	-1.07871
AAEL009185	arginine or creatine kinase	DIV	-1.24421	-1.07893
AAEL002510	serine hydroxymethyltransferase	DIV	1.38357	-1.07974
AAEL006871	conserved hypothetical protein	DIV	1.27115	-1.08032
AAEL004734	conserved hypothetical protein	UKN	-1.61598	-1.08038
AAEL006656	conserved hypothetical protein	UKN	-1.502	-1.0807
AAEL007087	leucinech transmembrane protein	IMM	-1.839	-1.08326
AAEL014309	cellular amino acid metabolic process	MET	-1.31624	-1.08367
AAEL008651	conserved hypothetical protein	DIV	1.42784	-1.08581
AAEL014945	conserved hypothetical protein	DIV	1.51331	-1.08698
AAEL000703	glycogen phosphorylase	DIV	1.76092	-1.08768
AAEL006791	rab6 gtpase activating protein	DIV	-1.35029	-1.08862
AAEL001014	vacuolar protein sorting-associated	DIV	-1.28766	-1.08881
AAEL001795	orfY, putative	DIV	1.38252	-1.0893
AAEL001194	fatty acid synthase	MET	-1.47741	-1.09071
AAEL009883	26S protease (S4) regulatory subunit, putative	DIV	1.42179	-1.09145
AAEL002862	tensin	TRP	-1.52864	-1.09202
AAEL000199	arginyl-tRNA synthetase	RTT	1.49873	-1.09361
AAEL000629	adenylate kinase 3, putative	DIV	1.62668	-1.09613
AAEL002016	disulfide oxidoreductase	DIV	1.38355	-1.09703
AAEL010670	lethal(2)essential for life protein, l2efl	DIV	2.99437	-1.09735
AAEL005939	mpv17 protein	DIV	-1.21409	-1.09779
AAEL003859	leucinech transmembrane protein	IMM	-1.3513	-1.09867
AAEL013344	lethal(2)essential for life protein, l2efl	DIV	2.80071	-1.09972
AAEL015069	conserved hypothetical protein	DIV	1.41564	-1.1012
AAEL003108	protein-tyrosine phosphatase, nonceptor type nt5	DIV	-1.38771	-1.10136
AAEL010667	lethal(2)essential for life protein, l2efl	DIV	3.60587	-1.10516
AAEL005190	mitochondrial ribosomal protein, L42, putative	RSM	1.89855	-1.1068
AAEL016984	conserved hypothetical protein	DIV	1.3747	-1.1085
AAEL005998	rap gtpase-activating protein	IMM	-1.26077	-1.1088
AAEL002372	40S ribosomal protein S11	RTT	-1.25583	-1.10924
AAEL006831	achaete-scute complex protein T3, putative	DIV	-1.2743	-1.10984
AAEL005929	ATP-binding cassette transporter	TRP	1.54224	-1.1103
AAEL015653	conserved hypothetical protein	MET	1.39593	-1.1106
AAEL017164	nucleic acid binding	DIV	-1.32626	-1.11152
AAEL014084	kinesin eg-5	CS	-1.32639	-1.11205
AAEL003127	wdpeat protein	DIV	-1.42075	-1.11488
AAEL006171	n-myc downstream regulated	MET	-1.40617	-1.11631
AAEL011004	hypothetical protein	DIV	1.43374	-1.11738
AAEL005892	hypothetical protein	DIV	-1.29255	-1.11738
AAEL003689	histone H4	RTT	-1.69996	-1.11801
AAEL010137	ketoreductase, putative	DIV	-1.38536	-1.1182
AAEL002166	leucine rich repeat (in flii) interacting protein	IMM	-1.26431	-1.12046
AAEL005783	conserved hypothetical protein	UKN	1.32749	-1.12089
AAEL001716	THO complex subunit 2 (Tho2)	TRP	-1.41208	-1.12253
AAEL004358	conserved hypothetical protein	DIV	-1.35255	-1.12313
AAEL002530	hypothetical protein	UKN	-1.28048	-1.12378
AAEL000485	paramyosin, putative	CS	1.2573	-1.12567
AAEL003865	hypothetical protein	UKN	-1.41456	-1.12576
AAEL008849	selenophosphate synthase	MET	1.31957	-1.12597
AAEL011527	eukaryotic translation initiation factor	RTT	1.36446	-1.1274
AAEL005736	conserved hypothetical protein	DIV	-1.34805	-1.1307
AAEL015425	conserved hypothetical protein	UKN	-1.20507	-1.13133
AAEL012142	timeout/timeless-2	DIV	-1.33487	-1.13284
AAEL013390	serine/threonine protein kinase	DIV	-1.32035	-1.13633
AAEL011800	hypothetical protein	DIV	-1.53145	-1.13767
AAEL008723	conserved hypothetical protein	DIV	1.87512	-1.13856
AAEL006113	cystinosin	TRP	4.17136	-1.13867
AAEL008891	regulatory protein, putative	RSM	2.18005	-1.14361
AAEL012994	glucose-6-phosphate isomerase	MET	1.80994	-1.14433
AAEL014746	o-linked n-acetylglucosamine transferase, ogt	DIV	-1.32966	-1.14451
AAEL012014	l-lactate dehydrogenase	MET	2.176	-1.14836
AAEL005867	conserved hypothetical protein	UKN	1.56161	-1.14972
AAEL000566	conserved hypothetical protein	UKN	6.43334	-1.15091
AAEL009291	retinoid-inducible serine carboxypeptidase	MET	-1.46033	-1.15554
AAEL006320	protein tyrosine phosphatase 69d, drome	DIV	-1.39147	-1.15657
AAEL008377	hypothetical protein	DIV	-1.41152	-1.15714
AAEL008802	conserved hypothetical protein	UKN	-1.42926	-1.15777
AAEL002430	n-acetylglucosamine-6-phosphate deacetylase	MET	-1.59729	-1.1607
AAEL017204	integral to membrane, cellular component,	DIV	-1.37893	-1.16293
AAEL001394	conserved hypothetical protein	DIV	-1.40036	-1.16377
AAEL009629	endoU protein, putative	DIV	-2.05525	-1.16395
AAEL011124	phd finger protein	UKN	-1.36908	-1.16434
AAEL006806	atrial natriuretic peptide receptor	DIV	-1.23677	-1.16538
AAEL003723	lysozyme P, putative	IMM	-1.52517	-1.16539
AAEL000999	DNA replication licensing factor MCM7	RTT	-1.35582	-1.1655
AAEL014157	conserved hypothetical protein	UKN	1.43692	-1.16857
AAEL012637	hypothetical protein	DIV	-1.56567	-1.171
AAEL009422	conserved hypothetical protein	DIV	-1.27581	-1.1714
AAEL012665	glucose-6-phosphate isomerase	MET	1.65496	-1.17353
AAEL006474	ATP-dependent Lon protease, putative	PROT	1.51231	-1.1738
AAEL007692	conserved hypothetical protein	RTT	-1.36524	-1.17528
AAEL010414	set domain protein	DIV	-1.40317	-1.18082
AAEL003483	conserved hypothetical protein	UKN	1.48202	-1.18106
AAEL011089	ribonucleoprotein	RTT	-1.31209	-1.18274
AAEL013064	tubulin gamma chain	CS	-1.3633	-1.18389
AAEL014871	methylenetetrahydrofolate dehydrogenase	MET	1.35251	-1.185
AAEL013767	ccr4-not transcription complex	MET	-1.32873	-1.18547
AAEL012282	prohibitin	MET	1.30855	-1.18616
AAEL015532	THO complex, putative	TRP	-1.28743	-1.18684
AAEL012591	conserved hypothetical protein	IMM	-1.34333	-1.18929
AAEL015090	heat shock protein	RSM	-1.38798	-1.19235
AAEL012279	eukaryotic translation initiation factor 3 subunit 1	RTT	1.26273	-1.19364
AAEL007326	ccr4-not transcription complex	MET	-1.31082	-1.19385
AAEL000380	conserved hypothetical protein	UKN	1.53418	-1.19581
AAEL009833	mitochondrial ribosomal protein, L46, putative	RSM	-1.09715	-1.19737
AAEL014260	hypothetical protein	DIV	-1.42164	-1.20037
AAEL004947	elongase, putative	MET	-1.37327	-1.20064
AAEL003497	farnesyl-pyrophosphate synthetase	DIV	-1.25876	-1.20232
AAEL010913	structural maintenance of chromosomes 5 smc5	DIV	-1.4819	-1.20318
AAEL007069	conserved hypothetical protein	DIV	-1.435	-1.20516
AAEL004718	hypothetical protein	UKN	-1.42967	-1.20526
AAEL013346	lethal(2)essential for life protein, l2efl	DIV	2.96084	-1.20537
AAEL012951	transformation/transcription domain-associated protein	TRP	-1.38245	-1.20768
AAEL017233	conserved hypothetical protein	DIV	-1.39272	-1.20971
AAEL001093	phd finger protein	UKN	-1.39302	-1.21018
AAEL002774	slender lobes, putative	DIV	-1.37519	-1.21179
AAEL002752	anaphase-promoting complex, subunit-5, putative	DIV	-1.50996	-1.21379
AAEL001094	conserved hypothetical protein	DIV	-1.37579	-1.2138
AAEL013544	snail protein, putative	DIV	-1.45159	-1.21542
AAEL010982	conserved hypothetical protein	DIV	-1.59328	-1.21733
AAEL006772	conserved hypothetical protein	DIV	-1.45072	-1.22183
AAEL012300	conserved hypothetical protein	UKN	-1.52787	-1.229
AAEL009235	conserved hypothetical protein	DIV	1.51661	-1.22935
AAEL008149	conserved hypothetical protein	UKN	1.56056	-1.23302
AAEL000178	ubiquinone/menaquinone biosynthesis methyltransferase	DIV	1.31596	-1.23497
AAEL011780	DNA mismatch repair protein muts	RSM	-1.45615	-1.23498
AAEL014794	mitochondrial transcription factor A, putative	RSM	-1.01978	-1.23584
AAEL005843	conserved hypothetical protein	UKN	1.53888	-1.23712
AAEL005881	autocrine motility factor receptor, amfr	DIV	-1.67525	-1.23935
AAEL012960	importin alpha	TRP	-1.3061	-1.24516
AAEL004392	IAP-antagonist michelob-X-like protein	DIV	2.08551	-1.24539
AAEL017468	hypothetical protein	UKN	-1.36848	-1.24665
AAEL014845	heat shock protein	RSM	1.37363	-1.24881
AAEL004328	origin recognition complex subunit	MET	-1.4026	-1.24959
AAEL012728	hypothetical protein	CS	1.52253	-1.25248
AAEL013305	bifunctional hydrofolate reductase-thymidylate synthase	MET	-1.41386	-1.25355
AAEL010641	ubiquitin-activating enzyme E1	DIV	-1.35101	-1.25394
AAEL015263	RNA and export factor binding protein	RTT	-1.55292	-1.25459
AAEL004828	conserved hypothetical protein	UKN	-1.40469	-1.25784
AAEL017212	hypothetical protein	UKN	-1.49398	-1.26239
AAEL012581	conserved hypothetical protein	DIV	1.16694	-1.26276
AAEL000517	histone H4	RTT	-1.47822	-1.26384
AAEL017566	DNA binding, DNA ligase	DIV	-1.38676	-1.27048
AAEL006036	phosphatase SSU72, putative	MET	1.39969	-1.27081
AAEL005722	60S ribosomal protein L7a	RTT	-1.36854	-1.2723
AAEL011114	serine/threonine-protein kinase rio2 (rio kinase 2)	DIV	-1.01065	-1.27255
AAEL003156	fibrinogen and fibronectin	IMM	-1.63129	-1.27303
AAEL011772	DNA repair protein rad50	RTT	1.35768	-1.27661
AAEL006242	beta chain spectrin	CS	-1.41223	-1.27715
AAEL015428	fibrinogen and fibronectin	IMM	-1.58627	-1.27804
AAEL012621	arginine/serinech splicing factor	RTT	-1.01211	-1.27869
AAEL002780	conserved hypothetical protein	CS	1.52632	-1.27874
AAEL001603	integrin alpha-ps	CS	-1.54385	-1.27953
AAEL001425	conserved hypothetical protein	UKN	-1.34031	-1.2799
AAEL012017	hypothetical protein	UKN	2.00651	-1.28045
AAEL000567	sugar transporter	TRP	3.80997	-1.28176
AAEL016973	Conserved hypothetical protein	DIV	-1.38432	-1.28718
AAEL011708	heat shock protein	RSM	1.30655	-1.28975
AAEL014250	insect replication protein a	RSM	-1.25587	-1.29383
AAEL009387	hexokinase	MET	1.54351	-1.29617
AAEL010085	DNA polymerase epsilon subunit, putative	RTT	-1.24665	-1.2977
AAEL003287	arsenitesistance protein	DIV	-1.05685	-1.29811
AAEL008306	mitogen activated protein kinase kinase kinase 5	DIV	-1.64262	-1.29887
AAEL004496	glutamate transporter	TRP	-1.3824	-1.30024
AAEL005114	RNA and export factor binding protein	RTT	-1.53125	-1.30343
AAEL006050	nuclear RNA export factor 2 (NXF2), putative	IMM	-1.2254	-1.30838
AAEL017383	Hypothetical protein	UKN	-1.44502	-1.30876
AAEL010979	growth factor receptor-bound protein	CS	-1.3313	-1.30919
AAEL001352	scaffold attachment factor b	DIV	-1.11992	-1.3246
AAEL011083	conserved hypothetical protein	DIV	-1.41058	-1.32526
AAEL015494	hypothetical protein	DIV	-1.06682	-1.32563
AAEL011301	conserved hypothetical protein	UKN	-1.43523	-1.32751
AAEL015199	wdpeat protein	DIV	-1.17593	-1.32752
AAEL001317	DEAD box ATP-dependent RNA helicase	RTT	-1.47711	-1.33335
AAEL004229	glutathione transferase AtGST, putative	DIV	-1.67139	-1.33508
AAEL014314	DNA primase	RTT	-1.51265	-1.33649
AAEL015015	fetal alzheimer antigen, falz	MET	-1.38665	-1.3378
AAEL008741	importin (ran-binding protein)	TRP	-1.39859	-1.34342
AAEL016129	tRNA-Tyr	RTT	-1.31809	-1.34515
AAEL005411	equilibrative nucleoside transporter	DIV	-1.47686	-1.34562
AAEL005202	conserved hypothetical protein	DIV	-1.26351	-1.3567
AAEL012843	tubulin gamma chain	CS	-1.45004	-1.35677
AAEL003648	conserved hypothetical protein	UKN	-1.36581	-1.35946
AAEL010691	ribonucleoside-diphosphate reductase small chain	MET	-1.47831	-1.35977
AAEL012725	conserved hypothetical protein	DIV	-1.4277	-1.36242
AAEL011535	wdpeat protein	DIV	-1.16868	-1.36245
AAEL012629	deoxyuridine 5'-triphosphate nucleotidohydrolase	MET	-1.42363	-1.36493
AAEL001587	hypothetical protein	DIV	-1.84688	-1.36833
AAEL013569	conserved hypothetical protein	RSM	-1.32717	-1.37197
AAEL007838	conserved hypothetical protein	UKN	-1.0816	-1.37428
AAEL012025	mitochondrial ribosomal protein, L45, putative	RSM	-1.06451	-1.37551
AAEL014538	hypothetical protein	UKN	-1.07389	-1.37602
AAEL012265	transcription initiation factor RRN3	RTT	1.01988	-1.37649
AAEL012800	conserved hypothetical protein	UKN	1.07084	-1.37822
AAEL014176	conserved hypothetical protein	DIV	-1.4499	-1.37879
AAEL005447	hypothetical protein	UKN	-1.48521	-1.38133
AAEL005957	phospholipase b, plb1	DIV	-1.23106	-1.3814
AAEL000081	peroxisome assembly factor-2	RSM	-1.31194	-1.38145
AAEL009090	conserved hypothetical protein	UKN	1.02626	-1.388
AAEL010783	sodium/potassium-dependent atpase beta-2 subunit	TRP	1.07199	-1.38871
AAEL005690	cyclophilin-6	DIV	1.06439	-1.39016
AAEL004183	conserved hypothetical protein	DIV	-1.12458	-1.39126
AAEL008865	oligoribonuclease, mitochondrial	MET	1.24463	-1.3928
AAEL008247	DNA polymerase alpha catalytic subunit	RTT	-1.38308	-1.39396
AAEL011898	1-acyl-sn-glycerol-3-phosphate acyltransferase	MET	-2.26536	-1.39683
AAEL012327	PET191 polypeptide, putative	DIV	-1.13	-1.39684
AAEL001322	hypothetical protein	UKN	-1.62861	-1.39996
AAEL009882	retinoblastoma-binding protein 4 (rbbp4)	RSM	-1.50858	-1.40102
AAEL012100	conserved hypothetical protein	DIV	1.08317	-1.40175
AAEL003664	lupus la ribonucleoprotein	DIV	-1.03895	-1.40219
AAEL013891	type i inositol-1,4,5-trisphosphate 5-phosphatase	DIV	1.09243	-1.4025
AAEL004113	conserved hypothetical protein	UKN	-1.05108	-1.40256
AAEL009382	conserved hypothetical protein	DIV	-1.24409	-1.40335
AAEL012092	leucinech repeat	IMM	-1.35008	-1.41143
AAEL017010	conserved hypothetical protein	RTT	-1.00035	-1.41316
AAEL010949	conserved hypothetical protein	DIV	-1.05473	-1.4135
AAEL001052	heat shock protein, putative	RSM	1.49335	-1.41506
AAEL004457	cytochrome c	RSM	-1.00982	-1.41704
AAEL004441	importin 9 (imp9) (ran-binding protein 9)	TRP	-1.22656	-1.41845
AAEL000708	hiv-1 rev binding protein	DIV	-1.00179	-1.41867
AAEL010698	importin beta-4	TRP	-1.08863	-1.4187
AAEL006301	fruitless	DIV	-1.63857	-1.42054
AAEL011303	cell division protein ftsj	RTT	-1.07973	-1.42176
AAEL013688	conserved hypothetical protein	UKN	-1.16054	-1.42179
AAEL001887	glutamine synthetase 1, 2 (gs)	MET	-1.47727	-1.42202
AAEL012851	wdpeat protein	DIV	-1.03584	-1.42311
AAEL013905	conserved hypothetical protein	UKN	-1.52837	-1.42312
AAEL006887	mrna turnover protein 4 mrt4	DIV	1.02441	-1.42375
AAEL001232	tubulointerstitial nephritis antigen	MET	1.13079	-1.42444
AAEL015480	Polycomb protein Scm	MET	-1.34887	-1.42769
AAEL003070	conserved hypothetical protein	DIV	1.19188	-1.42943
AAEL009350	conserved hypothetical protein	UKN	-1.12663	-1.42957
AAEL007655	conserved hypothetical protein	UKN	1.01049	-1.42957
AAEL006053	conserved hypothetical protein	UKN	-1.28232	-1.43035
AAEL008728	DEAD box ATP-dependent RNA helicase	RTT	1.03634	-1.43056
AAEL002280	ctl2	TRP	-1.74373	-1.43362
AAEL014576	conserved hypothetical protein	UKN	-1.12029	-1.43603
AAEL010030	conserved hypothetical protein	UKN	-1.19657	-1.43684
AAEL001037	ribosomal RNA methyltransferase	RTT	-1.05282	-1.43825
AAEL000490	histone H4	RTT	-1.58752	-1.44138
AAEL005281	hypothetical protein	UKN	-1.18128	-1.44147
AAEL001472	phosphatidyltransferase	MET	-1.23268	-1.44199
AAEL001917	ribosome biogenesis protein brix	RTT	-1.0296	-1.44487
AAEL003514	centromere/microtubule binding protein cbf5	DIV	-1.12787	-1.44656
AAEL005926	er lumen protein retaining receptor	TRP	1.28745	-1.44807
AAEL013982	RNA binding motif protein 4,lark	RTT	-1.34159	-1.44856
AAEL012584	DNA topoisomerase/gyrase	RTT	-1.24518	-1.4534
AAEL004698	DNA primase large subunit	RTT	-1.33513	-1.45388
AAEL000513	histone H4	RTT	-1.63212	-1.45648
AAEL010248	fibrillarin	MET	1.01665	-1.45841
AAEL001916	eukaryotic translation initiation factor 4e	RTT	-1.17529	-1.45871
AAEL007458	amino acid transporter	TRP	1.28775	-1.46627
AAEL017113	Pseudouridine synthase activity	RTT	-1.11107	-1.46691
AAEL002322	conserved hypothetical protein	UKN	-1.06253	-1.46945
AAEL003814	histone H4	RTT	-1.56052	-1.46988
AAEL000922	polyribonucleotide nucleotidyltransferase	DIV	-1.0322	-1.47127
AAEL001378	spermine synthase	DIV	-1.3175	-1.47466
AAEL015449	ribosome biogenesis protein brix	RTT	-1.04254	-1.4753
AAEL008886	conserved hypothetical protein	DIV	1.05693	-1.47635
AAEL015291	aldose 1-epimerase, putative	MET	-1.01547	-1.47818
AAEL006883	conserved hypothetical protein	RTT	1.0451	-1.47863
AAEL011358	origin recognition complex subunit	MET	-1.41808	-1.47916
AAEL014524	DNA replication licensing factor MCM4	RTT	-1.53805	-1.48078
AAEL010086	DNA replication licensing factor MCM4	RTT	-1.55078	-1.48482
AAEL012546	DNA replication licensing factor MCM6	RTT	-1.50224	-1.48497
AAEL003866	histone H4	RTT	-1.5418	-1.48675
AAEL011811	DNA replication licensing factor MCM3	RTT	-1.54552	-1.48822
AAEL010481	sugar transporter	TRP	2.1239	-1.48918
AAEL000575	apyrase, putative	DIV	1.04928	-1.49056
AAEL003863	histone H4	RTT	-1.59781	-1.49396
AAEL003846	histone H4	RTT	-1.59086	-1.49647
AAEL007837	hypothetical protein	UKN	-1.26187	-1.49684
AAEL000154	conserved hypothetical protein	UKN	-1.40231	-1.49842
AAEL007270	hypothetical protein	UKN	-1.00597	-1.50014
AAEL007726	hypothetical protein	UKN	-1.29714	-1.50832
AAEL001433	fgf receptor activating protein	DIV	1.23477	-1.51071
AAEL013684	conserved hypothetical protein	UKN	-1.18868	-1.5123
AAEL000501	histone H4	RTT	-1.60198	-1.51231
AAEL017286	Conserved hypothetical protein (DNA binding domain)	DIV	-1.16781	-1.51355
AAEL003293	GTP-binding protein	DIV	-1.09791	-1.51387
AAEL011245	deoxyhypusine synthase	MET	-1.01826	-1.52033
AAEL003949	conserved hypothetical protein	UKN	-1.15772	-1.52436
AAEL012286	apoptosis inhibitor	IMM	-1.02749	-1.53376
AAEL007690	conserved hypothetical protein	DIV	-1.10376	-1.53469
AAEL008942	conserved hypothetical protein	DIV	-1.11852	-1.53498
AAEL006708	hedgehog	PROT	-1.24682	-1.5371
AAEL000488	conserved hypothetical protein	UKN	-1.33063	-1.53952
AAEL014043	hypothetical protein	UKN	-1.0875	-1.54114
AAEL003833	histone H4	RTT	-1.6081	-1.54713
AAEL004715	b-cell translocation protein	DIV	-1.3336	-1.55108
AAEL005163	conserved hypothetical protein	UKN	1.01436	-1.55653
AAEL005503	hypothetical protein	UKN	-1.11871	-1.55675
AAEL014287	deoxycytidylate deaminase	MET	-1.37743	-1.55869
AAEL003823	histone H4	RTT	-1.60482	-1.55907
AAEL003838	histone H4	RTT	-1.66535	-1.56168
AAEL010640	phosphoribosylamine-glycine ligase	MET	-1.1089	-1.56169
AAEL001100	phosphoserine phosphatase	DIV	-1.2218	-1.56486
AAEL010341	TATA-binding protein, putative	RTT	-1.23213	-1.56574
AAEL000770	platelet-activating factor	DIV	-1.34564	-1.57119
AAEL007401	roundabout, putative	DIV	-1.34021	-1.57403
AAEL012233	hypothetical protein	DIV	-1.22152	-1.57948
AAEL010690	hypothetical protein	DIV	-1.11118	-1.58582
AAEL011153	hypothetical protein	UKN	-1.39333	-1.59151
AAEL017351	Hypothetical protein	UKN	-1.28402	-1.5926
AAEL011657	importin alpha	TRP	-1.11098	-1.59752
AAEL006609	zinc finger protein	DIV	1.18204	-1.60061
AAEL001441	protein phosphatase 2c gamma	DIV	-1.11032	-1.60778
AAEL004913	adpbosylation factor, arf	DIV	-1.21186	-1.6088
AAEL014843	heat shock protein	RSM	1.70221	-1.62365
AAEL006204	hypothetical protein	UKN	-1.02835	-1.6285
AAEL005772	Odorant-binding protein 99c, putative	CSR	-2.14997	-1.63009
AAEL001375	Y-box binding protein	DIV	-1.1058	-1.65418
AAEL011116	14-3-3 protein sigma, gamma, zeta, beta/alpha	DIV	-1.25109	-1.67354
AAEL015677	histone H2B	RTT	-1.74057	-1.69164
AAEL015675	histone H2B	RTT	-1.76561	-1.69361
AAEL015676	histone H2B	RTT	-1.76709	-1.69477
AAEL014693	conserved hypothetical protein	UKN	-1.08604	-1.70337
AAEL015679	histone H2B	RTT	-1.55805	-1.70373
AAEL015674	histone H2B	RTT	-1.7931	-1.71929
AAEL015680	histone H2B	RTT	-1.5954	-1.72437
AAEL011704	heat shock protein	RSM	1.78796	-1.73536
AAEL000728	ribosomal protein S6 kinase	RTT	1.10455	-1.73582
AAEL003851	histone h2a	RTT	-1.86637	-1.73634
AAEL015678	histone H2B	RTT	-1.57323	-1.74136
AAEL015681	histone H2B	RTT	-1.61471	-1.7503
AAEL007005	histone h2a	RTT	-1.69913	-1.75798
AAEL009118	Histone H2A, putative	RTT	-1.80598	-1.79342
AAEL002756	synaptotagmin-4, putative	TRP	-1.56755	-1.7964
AAEL000494	histone h2a	RTT	-1.76215	-1.8015
AAEL003820	histone h2a	RTT	-1.78754	-1.80957
AAEL000518	histone h2a	RTT	-1.79896	-1.81468
AAEL001246	Thymidylate kinase, putative	DIV	-1.34745	-1.83945
AAEL000525	histone h2a	RTT	-1.82972	-1.85079
AAEL005790	malic enzyme	DIV	1.09686	-1.85651
AAEL003818	histone h2a	RTT	-1.87436	-1.86279
AAEL000497	histone h2a	RTT	-1.68031	-1.86764
AAEL007997	conserved hypothetical protein	DIV	-1.60933	-1.87315
AAEL003826	histone h2a	RTT	-1.85916	-1.88311
AAEL000551	hypothetical protein (pacifastin light chain)	DIV	-1.50649	-1.88932
AAEL017855	U4 spliceosomal RNA [Source: RFAM 9.0]	RTT	-1.2071	-1.9026
AAEL008785	hypothetical protein	UKN	-1.01398	-2.00479
AAEL002109	conserved hypothetical protein	UKN	1.12683	-2.01762
AAEL010171	peptidoglycan recognition protein sb2	IMM	-2.31131	-2.11792
AAEL013649	elongase, putative	MET	-1.37618	-2.14927
AAEL001626	zinc/iron transporter	TRP	1.00599	-2.16881
AAEL002075	conserved hypothetical protein	UKN	-1.09157	-2.17887
AAEL013183	inositol triphosphate 3-kinase c	MET	1.17664	-2.21556
AAEL014245	hypothetical protein	UKN	-1.32017	-2.49328
AAEL011905	myosin i	CS	-1.15252	-2.58829
