# Supplementary material for: Heme Signaling Impacts Global Gene Expression, Immunity and Dengue Virus Infectivity in Aedes aegypti
Source: PLoS One. 2015 Aug 14;10(8):e0135985. doi: 10.1371/journal.pone.0135985 (PMC4537099; doi:10.1371/journal.pone.0135985)
Supplement: S2 Table — The blood-fed transcription data was extracted from then RNA-seq library found in Bonizzoni et al. (2011). Transcripts were analyzed according to its pattern of expression—up (+) or down (-) regulated—in both in vitro and in vivo assays, in comparison to control cells or sugar-fed females, respectively. The main transcripts discussed in the text are highlighted in yellow. Functional group abbreviations are stated above. (XLSX) [file pone.0135985.s003.xlsx]

## Sheet: Table S2
TABLE SUPPLEMENT 2: List of all the transcripts regulated in both heme-incubated Aag2 cells and blood-fed Aedes aegypti females.
Ensembl Gene ID	Description	Functional Group	Heme Regulation	Blood Regulation*	*: Bonizzoni et al. (2011) BMC Genomics 12:82
AAEL011905	myosin i	CS	-	-
AAEL002780	conserved hypothetical protein	CS	+	-
AAEL010094	cyclin b	CS	-	+
AAEL012843	tubulin gamma chain	CS	-	+
AAEL014084	kinesin eg-5	CS	-	+
AAEL011982	cortactin	CS	-	+
AAEL013064	tubulin gamma chain	CS	-	+
AAEL010979	growth factor receptor-bound protein	CS	-	+
AAEL006242	beta chain spectrin	CS	-	+
AAEL000840	skeletal muscle/kidney enriched inositol 5-phosphatase	CS	-	+
AAEL001603	integrin alpha-ps	CS	-	+
AAEL000485	paramyosin, putative	CS	+	+
AAEL009227	kinesin heavy chain	CS	+	+
AAEL005417	annexin x	CS	+	+
AAEL011248	innexin	CS	+	+
AAEL005187	laminin gamma 1 chain	CS	+	+
AAEL005772	Odorant-binding protein 99c, putative	CSR	-	-
AAEL008186	conserved hypothetical protein	CSR	+	+
AAEL007992	Trypsin, putative	DIG	-	+
AAEL010996	conserved hypothetical protein	DIV	-	-
AAEL001279	merozoite surface protein, putative	DIV	-	-
AAEL005957	phospholipase b, plb1	DIV	-	-
AAEL009629	endoU protein, putative	DIV	-	-
AAEL004715	b-cell translocation protein	DIV	-	-
AAEL009520	hypothetical protein	DIV	-	-
AAEL010980	conserved hypothetical protein	DIV	-	-
AAEL003210	tetraspanin 29fa	DIV	-	-
AAEL008658	conserved hypothetical protein	DIV	-	-
AAEL006754	conserved hypothetical protein	DIV	+	-
AAEL005790	malic enzyme	DIV	+	-
AAEL005766	fructose-bisphosphate aldolase	DIV	+	-
AAEL001471	hypothetical protein	DIV	+	-
AAEL011004	hypothetical protein	DIV	+	-
AAEL007375	pyruvate dehydrogenase	DIV	+	-
AAEL003877	ubiquitin	DIV	+	-
AAEL006102	Gelsolin precursor	DIV	+	-
AAEL003363	phosphatidic acid phosphatase	DIV	+	-
AAEL009198	conserved hypothetical protein	DIV	+	-
AAEL006609	zinc finger protein	DIV	+	-
AAEL008651	conserved hypothetical protein	DIV	+	-
AAEL013345	alphaA-crystallin, putative	DIV	+	-
AAEL005120	zinc finger protein	DIV	+	-
AAEL013346	lethal(2)essential for life protein, l2efl	DIV	+	-
AAEL001100	phosphoserine phosphatase	DIV	-	+
AAEL015177	citron ser/thr kinase	DIV	-	+
AAEL015603	ceramide kinase	DIV	-	+
AAEL007909	branched-chain amino acid aminotransferase	DIV	-	+
AAEL004229	glutathione transferase AtGST, putative	DIV	-	+
AAEL003287	arsenitesistance protein	DIV	-	+
AAEL000551	hypothetical protein (pacifastin light chain [Culex quinquefasciatus])	DIV	-	+
AAEL014491	sin3b	DIV	-	+
AAEL007252	sin3a-associated protein sap130	DIV	-	+
AAEL006772	conserved hypothetical protein	DIV	-	+
AAEL001587	hypothetical protein	DIV	-	+
AAEL002938	skd/vacuolar sorting	DIV	-	+
AAEL009536	hypothetical protein	DIV	-	+
AAEL000483	exostosin-2	DIV	-	+
AAEL010342	racgtpase-activating protein	DIV	-	+
AAEL005736	conserved hypothetical protein	DIV	-	+
AAEL010913	structural maintenance of chromosomes 5 smc5	DIV	-	+
AAEL013544	snail protein, putative	DIV	-	+
AAEL008377	hypothetical protein	DIV	-	+
AAEL014526	sideroflexin 1,2,3	DIV	-	+
AAEL014176	cornichon, involved in development of anterior-posterior and dorso-ventral polarirty via EGF-receptor signaling pathway	DIV	-	+
AAEL001378	spermine synthase	DIV	-	+
AAEL015199	wdpeat protein	DIV	-	+
AAEL000922	polyribonucleotide nucleotidyltransferase	DIV	-	+
AAEL012725	conserved hypothetical protein	DIV	-	+
AAEL011535	wdpeat protein	DIV	-	+
AAEL014260	hypothetical protein	DIV	-	+
AAEL009382	conserved hypothetical protein	DIV	-	+
AAEL012637	hypothetical protein	DIV	-	+
AAEL005962	conserved hypothetical protein	DIV	-	+
AAEL003127	wdpeat protein	DIV	-	+
AAEL001126	rest corepressor (corest) protein	DIV	-	+
AAEL002752	anaphase-promoting complex, subunit-5, putative	DIV	-	+
AAEL012142	timeout/timeless-2	DIV	-	+
AAEL001441	protein phosphatase 2c gamma	DIV	-	+
AAEL006320	protein tyrosine phosphatase 69d, drome	DIV	-	+
AAEL000708	hiv-1 rev binding protein	DIV	-	+
AAEL004244	hypothetical protein	DIV	-	+
AAEL000299	hypothetical protein	DIV	-	+
AAEL003210	tetraspanin 29fa	DIV	-	+
AAEL007690	conserved hypothetical protein	DIV	-	+
AAEL010982	conserved hypothetical protein	DIV	-	+
AAEL004358	conserved hypothetical protein	DIV	-	+
AAEL010414	set domain protein	DIV	-	+
AAEL013390	serine/threonine protein kinase	DIV	-	+
AAEL005202	conserved hypothetical protein	DIV	-	+
AAEL004183	conserved hypothetical protein	DIV	-	+
AAEL010949	conserved hypothetical protein	DIV	-	+
AAEL010449	huntingtin interacting protein	DIV	-	+
AAEL001014	vacuolar protein sorting-associated	DIV	-	+
AAEL005892	hypothetical protein	DIV	-	+
AAEL011879	citron ser/thr kinase	DIV	-	+
AAEL008306	mitogen activated protein kinase kinase kinase 5, mapkkk5, mekk5	DIV	-	+
AAEL014275	molybdopterin cofactor sulfurase (mosc)	DIV	-	+
AAEL002078	conserved hypothetical protein	DIV	-	+
AAEL009569	apolipoprotein D, putative	DIV	-	+
AAEL003108	protein-tyrosine phosphatase, nonceptor type nt5	DIV	-	+
AAEL001352	scaffold attachment factor b	DIV	-	+
AAEL004542	ceramide kinase	DIV	-	+
AAEL012851	wdpeat protein	DIV	-	+
AAEL008958	forkhead box protein (AaegFOXK1)	DIV	-	+
AAEL004266	pre-mrna cleavage factor im, 25kD subunit	DIV	-	+
AAEL003817	kappa bs	DIV	-	+
AAEL008942	conserved hypothetical protein	DIV	-	+
AAEL010641	ubiquitin-activating enzyme E1	DIV	-	+
AAEL001549	protein kinase c	DIV	-	+
AAEL012233	hypothetical protein	DIV	-	+
AAEL003514	centromere/microtubule binding protein cbf5	DIV	-	+
AAEL003293	GTP-binding protein	DIV	-	+
AAEL003497	farnesyl-pyrophosphate synthetase	DIV	-	+
AAEL001606	g protein-coupled receptor	DIV	-	+
AAEL007069	conserved hypothetical protein	DIV	-	+
AAEL001385	conserved hypothetical protein	DIV	-	+
AAEL007042	far upstream (fuse) binding protein	DIV	-	+
AAEL008732	tyrosine-protein kinase shark	DIV	-	+
AAEL003739	M-type 9 protein, putative	DIV	-	+
AAEL003105	supervillin	DIV	-	+
AAEL003109	atlastin	DIV	-	+
AAEL005411	equilibrative nucleoside transporter	DIV	-	+
AAEL004913	adpbosylation factor, arf	DIV	-	+
AAEL006301	fruitless	DIV	-	+
AAEL014746	o-linked n-acetylglucosamine transferase, ogt	DIV	-	+
AAEL009371	conserved hypothetical protein	DIV	-	+
AAEL011083	conserved hypothetical protein	DIV	-	+
AAEL012327	PET191 polypeptide, putative	DIV	-	+
AAEL011114	serine/threonine-protein kinase rio2 (rio kinase 2)	DIV	-	+
AAEL000770	platelet-activating factor acetylhydrolase isoform 1b alpha subunit	DIV	-	+
AAEL010909	conserved hypothetical protein	DIV	-	+
AAEL000716	chondroitin 4-sulfotransferase	DIV	-	+
AAEL000549	fibulin 1 and	DIV	-	+
AAEL003664	lupus la ribonucleoprotein	DIV	-	+
AAEL001279	merozoite surface protein, putative	DIV	-	+
AAEL010576	modifier of mdg4	DIV	-	+
AAEL005939	mpv17 protein	DIV	-	+
AAEL014815	vacuolar protein sorting-associated protein (vps13)	DIV	-	+
AAEL007334	glial maturation factor	DIV	-	+
AAEL001246	Thymidylate kinase, putative	DIV	-	+
AAEL002774	slender lobes, putative	DIV	-	+
AAEL010137	ketoreductase, putative	DIV	-	+
AAEL013053	nuclear lamin L1 alpha, putative	DIV	-	+
AAEL001659	Misexpression suppressor of ras, putative	DIV	-	+
AAEL007401	roundabout, putative	DIV	-	+
AAEL005881	autocrine motility factor receptor, amfr	DIV	-	+
AAEL010690	hypothetical protein	DIV	-	+
AAEL000541	fasciclin, putative	DIV	-	+
AAEL010908	hypothetical protein	DIV	-	+
AAEL007997	conserved hypothetical protein	DIV	-	+
AAEL001394	conserved hypothetical protein	DIV	-	+
AAEL006806	atrial natriuretic peptide receptor	DIV	-	+
AAEL007444	conserved hypothetical protein	DIV	-	+
AAEL001375	Y-box binding protein	DIV	-	+
AAEL006791	rab6 gtpase activating protein, gapcena (rabgap1 protein)	DIV	-	+
AAEL011800	hypothetical protein	DIV	-	+
AAEL009185	arginine or creatine kinase	DIV	-	+
AAEL005336	d-3-phosphoglycerate dehydrogenase	DIV	+	+
AAEL010476	sil1	DIV	+	+
AAEL010670	lethal(2)essential for life protein, l2efl	DIV	+	+
AAEL005766	fructose-bisphosphate aldolase	DIV	+	+
AAEL002748	aspartyl-tRNA synthetase	DIV	+	+
AAEL002796	l-asparaginase i	DIV	+	+
AAEL014438	Juvenile hormone-inducible protein, putative	DIV	+	+
AAEL012100	conserved hypothetical protein	DIV	+	+
AAEL013338	lethal(2)essential for life protein, l2efl	DIV	+	+
AAEL008105	glutamate cysteine ligase	DIV	+	+
AAEL001315	conserved hypothetical protein	DIV	+	+
AAEL006794	dicer-1	DIV	+	+
AAEL002510	serine hydroxymethyltransferase	DIV	+	+
AAEL013065	thiamin pyrophosphokinase	DIV	+	+
AAEL009931	arsenite inducuble RNA associated protein aip-1	DIV	+	+
AAEL004871	hypothetical protein	DIV	+	+
AAEL000629	adenylate kinase 3, putative	DIV	+	+
AAEL006887	mrna turnover protein 4 mrt4	DIV	+	+
AAEL001464	conserved hypothetical protein	DIV	+	+
AAEL009235	conserved hypothetical protein	DIV	+	+
AAEL004438	conserved hypothetical protein	DIV	+	+
AAEL001856	adenosine kinase	DIV	+	+
AAEL013749	conserved hypothetical protein	DIV	+	+
AAEL000004	glycosyltransferase	DIV	+	+
AAEL005690	cyclophilin-6	DIV	+	+
AAEL013891	type i inositol-1,4,5-trisphosphate 5-phosphatase	DIV	+	+
AAEL009198	conserved hypothetical protein	DIV	+	+
AAEL009883	26S protease (S4) regulatory subunit, putative	DIV	+	+
AAEL000178	ubiquinone/menaquinone biosynthesis methyltransferase	DIV	+	+
AAEL002016	disulfide oxidoreductase	DIV	+	+
AAEL002107	sulfide quinone reductase	DIV	+	+
AAEL000400	hypothetical protein	DIV	+	+
AAEL009734	conserved hypothetical protein	DIV	+	+
AAEL008657	midline fasciclin	DIV	+	+
AAEL006600	Juvenile hormone-inducible protein, putative	DIV	+	+
AAEL007526	electron transfer flavoprotein-ubiquinone oxidoreductase	DIV	+	+
AAEL002364	hypothetical protein	DIV	+	+
AAEL011345	conserved hypothetical protein	DIV	+	+
AAEL011904	zinc finger protein	DIV	+	+
AAEL000003	conserved hypothetical protein	DIV	+	+
AAEL006577	aspartyl-tRNA synthetase	DIV	+	+
AAEL004392	IAP-antagonist michelob-X-like protein, pro-apoptotic protein	DIV	+	+
AAEL011518	aspartyl-tRNA synthetase	DIV	+	+
AAEL003070	conserved hypothetical protein	DIV	+	+
AAEL003016	hypothetical protein	DIV	+	+
AAEL005662	adenosine diphosphatase	DIV	+	+
AAEL009424	serine/threonine-protein kinase rio3 (rio kinase 3)	DIV	+	+
AAEL006415	leucyl-tRNA synthetase	DIV	+	+
AAEL002478	double-stranded binding protein, putative	DIV	+	+
AAEL007385	ferritin subunit 1, putative	DIV	+	+
AAEL005605	adenylsulfate kinase	DIV	+	+
AAEL002527	conserved hypothetical protein	DIV	+	+
AAEL006871	conserved hypothetical protein	DIV	+	+
AAEL006449	ser/thr protein kinase-lyk4	DIV	+	+
AAEL014285	growth hormone inducible transmembrane protein	DIV	+	+
AAEL008886	conserved hypothetical protein	DIV	+	+
AAEL007565	leucine rich protein, putative	DIV	+	+
AAEL005884	conserved hypothetical protein	DIV	+	+
AAEL012561	prominin (prom) protein	DIV	+	+
AAEL013344	lethal(2)essential for life protein, l2efl	DIV	+	+
AAEL006808	conserved hypothetical protein	DIV	+	+
AAEL000703	glycogen phosphorylase	DIV	+	+
AAEL009700	beta lactamase domain	DIV	+	+
AAEL003877	ubiquitin	DIV	+	+
AAEL012581	conserved hypothetical protein	DIV	+	+
AAEL007848	conserved hypothetical protein	DIV	+	+
AAEL008723	conserved hypothetical protein	DIV	+	+
AAEL003161	adenylosuccinate synthetase	DIV	+	+
AAEL008664	conserved hypothetical protein	DIV	+	+
AAEL014945	conserved hypothetical protein	DIV	+	+
AAEL014818	sil1	DIV	+	+
AAEL011158	disulfide oxidoreductase	DIV	+	+
AAEL000575	apyrase, putative	DIV	+	+
AAEL007383	secreted ferritin G subunit precursor, putative	DIV	+	+
AAEL001446	testis-specific protein pbs13 (t-complex 11 )	DIV	+	+
AAEL009645	hypothetical protein	DIV	+	+
AAEL001795	orfY, putative	DIV	+	+
AAEL005213	hypothetical protein	DIV	+	+
AAEL005165	chaperone protein dnaj	DIV	+	+
AAEL006007	conserved hypothetical protein	DIV	+	+
AAEL011323	hepatocyte nuclear factor 4-alpha (hnf-4-alpha)	DIV	+	+
AAEL007557	asparagine synthetase	DIV	+	+
AAEL014852	hypothetical protein	DIV	+	+
AAEL006203	Juvenile hormone-inducible protein, putative	DIV	+	+
AAEL004279	hypothetical protein	DIV	+	+
AAEL001433	fgf receptor activating protein	DIV	+	+
AAEL014335	hypothetical protein	DIV	+	+
AAEL009945	conserved hypothetical protein	DIV	+	+
AAEL005832	programmed cell death	IMM	-	-
AAEL014349	serine protease	IMM	-	-
AAEL011009	fibrinogen and fibronectin	IMM	-	-
AAEL005093	serine protease	IMM	-	-
AAEL010171	peptidoglycan recognition protein sb2	IMM	-	-
AAEL015515	antibacterial peptide, putative	IMM	-	-
AAEL000598	antibacterial peptide, putative	IMM	-	-
AAEL010951	glutamate decarboxylase	IMM	+	-
AAEL007993	lumbrokinase-1T4 precursor, putative	IMM	-	+
AAEL005963	Caspase-3 precursor	IMM	-	+
AAEL005956	Caspase-3 precursor	IMM	-	+
AAEL012591	conserved hypothetical protein	IMM	-	+
AAEL000087	macroglobulin/complement	IMM	-	+
AAEL012471	protein tyrosine phosphatase, putative	IMM	-	+
AAEL003859	leucinech transmembrane protein	IMM	-	+
AAEL003723	lysozyme P, putative	IMM	-	+
AAEL007765	serine protease inhibitor 4, serpin-4	IMM	-	+
AAEL014640	peptidoglycan recognition protein-lc isoform	IMM	-	+
AAEL007087	leucinech transmembrane protein	IMM	-	+
AAEL002166	leucine rich repeat (in flii) interacting protein	IMM	-	+
AAEL012286	apoptosis inhibitor	IMM	-	+
AAEL005998	rap gtpase-activating protein	IMM	-	+
AAEL005792	conserved hypothetical protein	IMM	-	+
AAEL014382	galactose-specific C-type lectin, putative	IMM	-	+
AAEL001794	macroglobulin/complement	IMM	-	+
AAEL003541	galectin	IMM	-	+
AAEL006854	Niemann-Pick Type C-2, putative	IMM	-	+
AAEL012092	leucinech repeat	IMM	-	+
AAEL003686	serine protease inhibitor, serpin	IMM	-	+
AAEL009722	clip-domain serine protease, putative	IMM	-	+
AAEL000625	antibacterial peptide, putative	IMM	-	+
AAEL000621	antibacterial peptide, putative	IMM	-	+
AAEL003832	conserved hypothetical protein	IMM	-	+
AAEL013171	oxidase/peroxidase	IMM	-	+
AAEL006050	nuclear RNA export factor 2 (NXF2), putative	IMM	-	+
AAEL009894	mitotic protein phosphatase 1 regulator, putative	IMM	-	+
AAEL013568	conserved hypothetical protein	IMM	-	+
AAEL004148	heat shock protein 70 (hsp70)-interacting protein	IMM	+	+
AAEL000508	fibrinogen and fibronectin	IMM	+	+
AAEL013407	catalase	IMM	+	+
AAEL006041	conserved hypothetical protein (leucine-rich repeats)	IMM	+	+
AAEL006667	phosphatidyltransferase	MET	-	-
AAEL011898	1-acyl-sn-glycerol-3-phosphate acyltransferase	MET	-	-
AAEL000271	gamma-glutamyl hydrolase, putative	MET	-	-
AAEL014662	AMP dependent coa ligase	MET	-	-
AAEL012614	nadp-specific isocitrate dehydrogenase	MET	-	-
AAEL001232	tubulointerstitial nephritis antigen	MET	+	-
AAEL012457	alcohol dehydrogenase	MET	+	-
AAEL014709	methionine-tRNA synthetase	MET	+	-
AAEL012409	pantothenate kinase	MET	+	-
AAEL004988	phosphoglycerate kinase	MET	+	-
AAEL004059	cystathionine beta-lyase	MET	+	-
AAEL013093	valacyclovir hydrolase	MET	+	-
AAEL010602	starch branching enzyme ii	MET	+	-
AAEL010381	glucosyl/glucuronosyl transferases	MET	+	-
AAEL014246	glucosyl/glucuronosyl transferases	MET	+	-
AAEL009387	hexokinase	MET	+	-
AAEL001887	glutamine synthetase 1, 2 (glutamate-amonia ligase) (gs)	MET	-	+
AAEL010640	phosphoribosylamine-glycine ligase	MET	-	+
AAEL010691	ribonucleoside-diphosphate reductase small chain	MET	-	+
AAEL007326	ccr4-not transcription complex	MET	-	+
AAEL011358	origin recognition complex subunit	MET	-	+
AAEL004947	elongase, putative	MET	-	+
AAEL004328	origin recognition complex subunit	MET	-	+
AAEL015291	aldose 1-epimerase, putative	MET	-	+
AAEL012629	deoxyuridine 5'-triphosphate nucleotidohydrolase	MET	-	+
AAEL013649	elongase, putative	MET	-	+
AAEL011245	deoxyhypusine synthase	MET	-	+
AAEL014287	deoxycytidylate deaminase	MET	-	+
AAEL015480	Polycomb protein Scm (Sex comb on midleg protein)	MET	-	+
AAEL001472	phosphatidyltransferase	MET	-	+
AAEL008905	host cell factor C1	MET	-	+
AAEL013305	bifunctional dihydrofolate reductase-thymidylate synthase	MET	-	+
AAEL015015	fetal alzheimer antigen, falz	MET	-	+
AAEL002430	n-acetylglucosamine-6-phosphate deacetylase	MET	-	+
AAEL013767	ccr4-not transcription complex	MET	-	+
AAEL009691	carboxylase:pyruvate/acetyl-coa/propionyl-coa	MET	-	+
AAEL005802	structural maintenance of chromosomes smc1	MET	-	+
AAEL005749	lysosomal alpha-mannosidase (mannosidase alpha class 2b member 1)	MET	-	+
AAEL009291	retinoid-inducible serine carboxypeptidase (serine carboxypeptidase	MET	-	+
AAEL014309	cellular amino acid metabolic process, amino acid binding, carboxyl-or cabamoyltransferase activity	MET	-	+
AAEL013877	glucosamine-6-phosphate isomerase	MET	-	+
AAEL006171	n-myc downstream regulated	MET	-	+
AAEL001194	fatty acid synthase	MET	-	+
AAEL006307	acetyl-coa carboxylase	MET	-	+
AAEL002861	catalytic activity, binding, metabolic process	MET	+	+
AAEL004313	fk506-binding protein	MET	+	+
AAEL011536	phosphoglucomutase	MET	+	+
AAEL009345	prohibitin	MET	+	+
AAEL008849	selenophosphate synthase	MET	+	+
AAEL008330	hexaprenyldihydroxybenzoate methyltransferase	MET	+	+
AAEL008467	cysteine synthase	MET	+	+
AAEL010248	fibrillarin	MET	+	+
AAEL006458	alcohol dehydrogenase	MET	+	+
AAEL012973	uracil phosphoribosyltransferase	MET	+	+
AAEL009831	pyrroline-5-carboxylate reductase	MET	+	+
AAEL013183	inositol triphosphate 3-kinase c	MET	+	+
AAEL004486	valacyclovir hydrolase	MET	+	+
AAEL009634	steroid dehydrogenase	MET	+	+
AAEL004757	cleavage and polyadenylation specificity factor	MET	+	+
AAEL009311	3-hydroxy-3-methylglutaryl-coenzyme A reductase	MET	+	+
AAEL000264	phopholipase d	MET	+	+
AAEL014204	6-phosphogluconolactonase	MET	+	+
AAEL009658	alpha,alpha-trehalase	MET	+	+
AAEL014871	methylenetetrahydrofolate dehydrogenase	MET	+	+
AAEL005728	glycyl-tRNA synthetase	MET	+	+
AAEL015438	mannose-6-phosphate isomerase	MET	+	+
AAEL005931	6-phosphogluconate dehydrogenase	MET	+	+
AAEL011395	glutaminyl-trna synthetase	MET	+	+
AAEL009838	glycogen debranching enzyme	MET	+	+
AAEL012014	l-lactate dehydrogenase	MET	+	+
AAEL006036	phosphatase SSU72, putative	MET	+	+
AAEL000388	isoleucyl tRNA synthetase	MET	+	+
AAEL013581	valacyclovir hydrolase	MET	+	+
AAEL010930	l-asparaginase	MET	+	+
AAEL011564	choline-phosphate cytidylyltransferase a, b	MET	+	+
AAEL002688	glucosyl/glucuronosyl transferases	MET	+	+
AAEL014215	nicotinate phosphoribosyltransferase	MET	+	+
AAEL009154	glutathione synthetase	MET	+	+
AAEL012282	prohibitin	MET	+	+
AAEL002668	AMP dependent ligase	MET	+	+
AAEL008574	acyl-CoA oxidase	MET	+	+
AAEL015010	acetyl-coa synthetase	MET	+	+
AAEL006966	vitellogenin, putative	MET	+	+
AAEL010037	phosphoglucomutase	MET	+	+
AAEL012665	glucose-6-phosphate isomerase	MET	+	+
AAEL011676	AMP dependent coa ligase	MET	+	+
AAEL014219	nicotinate phosphoribosyltransferase	MET	+	+
AAEL011686	starch branching enzyme ii	MET	+	+
AAEL007038	prolyl 4-hydroxylase alpha subunit 1, putative	MET	+	+
AAEL012994	glucose-6-phosphate isomerase	MET	+	+
AAEL010386	glucosyl/glucuronosyl transferases	MET	+	+
AAEL008862	conserved hypothetical protein	PROT	-	+
AAEL009212	lola	PROT	-	+
AAEL002767	conserved hypothetical protein	PROT	-	+
AAEL003951	hypothetical protein	PROT	-	+
AAEL006708	hedgehog	PROT	-	+
AAEL006474	ATP-dependent Lon protease, putative	PROT	+	+
AAEL010241	metalloprotease m41 ftsh	PROT	+	+
AAEL003965	calpain, putative	PROT	+	+
AAEL014619	cytochrome P450	RSM	-	-
AAEL004067	mitochondrial benzodiazepine receptor, putative	RSM	+	-
AAEL014612	cytochrome P450	RSM	+	-
AAEL008846	cytochrome P450	RSM	+	-
AAEL007669	oxidoreductase	RSM	+	-
AAEL005429	2-oxoglutarate dehydrogenase	RSM	-	+
AAEL001071	glutathione-s-transferase theta, gst	RSM	-	+
AAEL013569	conserved hypothetical protein	RSM	-	+
AAEL011780	DNA mismatch repair protein muts	RSM	-	+
AAEL014250	insect replication protein a	RSM	-	+
AAEL008642	conserved hypothetical protein	RSM	-	+
AAEL012025	mitochondrial ribosomal protein, L45, putative	RSM	-	+
AAEL012616	nadp transhydrogenase	RSM	-	+
AAEL000081	peroxisome assembly factor-2 (peroxisomal-type atpase 1)	RSM	-	+
AAEL009833	mitochondrial ribosomal protein, L46, putative	RSM	-	+
AAEL014606	cytochrome P450	RSM	-	+
AAEL015090	heat shock protein	RSM	-	+
AAEL004457	cytochrome c	RSM	-	+
AAEL014794	mitochondrial transcription factor A, putative	RSM	-	+
AAEL009882	retinoblastoma-binding protein 4 (rbbp4)	RSM	-	+
AAEL011704	heat shock protein	RSM	+	+
AAEL001052	heat shock protein, putative	RSM	+	+
AAEL008096	mitochondrial ornithine transporter	RSM	+	+
AAEL007046	mitochondrial brown fat uncoupling protein	RSM	+	+
AAEL014843	heat shock protein	RSM	+	+
AAEL007951	glutathione-s-transferase theta, gst	RSM	+	+
AAEL010372	aldehyde oxidase	RSM	+	+
AAEL004124	Mitochondrial glutamate carrier, putative	RSM	+	+
AAEL001329	mitochondrial carrier protein	RSM	+	+
AAEL011708	heat shock protein	RSM	+	+
AAEL007830	cytochrome P450	RSM	+	+
AAEL014845	heat shock protein	RSM	+	+
AAEL011239	short-chain dehydrogenase	RSM	+	+
AAEL001061	glutathione-s-transferase theta, gst	RSM	+	+
AAEL000301	heat shock protein	RSM	+	+
AAEL008601	mitochondrial ribosomal protein, L28, putative	RSM	+	+
AAEL013630	mitochondrial ornithine transporter	RSM	+	+
AAEL007728	hypothetical protein	RSM	+	+
AAEL012069	glutathione peroxidase	RSM	+	+
AAEL002886	thioredoxin reductase	RSM	+	+
AAEL007947	glutathione-s-transferase theta, gst	RSM	+	+
AAEL010500	glutathione-s-transferase theta, gst	RSM	+	+
AAEL014689	nadph cytochrome P450	RSM	+	+
AAEL006829	microsomal glutathione s-transferase	RSM	+	+
AAEL003349	nadph cytochrome P450	RSM	+	+
AAEL011055	chaperone protein dnaj	RSM	+	+
AAEL012546	DNA replication licensing factor MCM6	RTT	-	+
AAEL014524	DNA replication licensing factor MCM4	RTT	-	+
AAEL011811	DNA replication licensing factor MCM3	RTT	-	+
AAEL011089	ribonucleoprotein	RTT	-	+
AAEL010086	DNA replication licensing factor MCM4	RTT	-	+
AAEL010085	DNA polymerase epsilon subunit, putative	RTT	-	+
AAEL015263	RNA and export factor binding protein	RTT	-	+
AAEL004698	DNA primase large subunit	RTT	-	+
AAEL014314	DNA primase	RTT	-	+
AAEL000999	DNA replication licensing factor MCM7	RTT	-	+
AAEL010341	TATA-binding protein, putative	RTT	-	+
AAEL008247	DNA polymerase alpha catalytic subunit	RTT	-	+
AAEL013982	RNA binding motif protein 4,lark	RTT	-	+
AAEL002372	40S ribosomal protein S11	RTT	-	+
AAEL011303	cell division protein ftsj	RTT	-	+
AAEL012584	DNA topoisomerase/gyrase	RTT	-	+
AAEL012621	arginine/serinech splicing factor	RTT	-	+
AAEL001317	DEAD box ATP-dependent RNA helicase	RTT	-	+
AAEL007692	conserved hypothetical protein	RTT	-	+
AAEL001037	ribosomal RNA methyltransferase	RTT	-	+
AAEL005114	RNA and export factor binding protein	RTT	-	+
AAEL001916	eukaryotic translation initiation factor 4e	RTT	-	+
AAEL004707	conserved hypothetical protein	RTT	-	+
AAEL003689	histone H4	RTT	-	+
AAEL005722	60S ribosomal protein L7a	RTT	-	+
AAEL012265	transcription initiation factor RRN3	RTT	+	+
AAEL012279	eukaryotic translation initiation factor 3 subunit 1 (eIF-3 alpha)	RTT	+	+
AAEL013313	DNA repair protein xp-c / rad4	RTT	+	+
AAEL011527	eukaryotic translation initiation factor	RTT	+	+
AAEL000884	eukaryotic translation initiation factor 2 alpha kinase 1 (hemegulated eukaryotic initiation factor eif-2-alpha kinase)	RTT	+	+
AAEL008728	DEAD box ATP-dependent RNA helicase	RTT	+	+
AAEL000199	arginyl-tRNA synthetase	RTT	+	+
AAEL011772	DNA repair protein rad50	RTT	+	+
AAEL007558	helicase	RTT	+	+
AAEL000248	GTP binding protein	RTT	+	+
AAEL013182	ATP-dependent RNA helicase	RTT	+	+
AAEL013675	eukaryotic translation initiation factor	RTT	+	+
AAEL000728	ribosomal protein S6 kinase	RTT	+	+
AAEL006883	conserved hypothetical protein	RTT	+	+
AAEL001218	alanyl-tRNA synthetase	RTT	+	+
AAEL000331	elongation factor ts	RTT	+	+
AAEL002862	tensin	TRP	-	-
AAEL010481	sugar transporter	TRP	+	-
AAEL012698	ATP-binding cassette sub-family A member 3, putative	TRP	+	-
AAEL000567	sugar transporter	TRP	+	-
AAEL011863	abc transporter	TRP	+	-
AAEL006855	UDP-galactose transporter	TRP	+	-
AAEL008406	cationic amino acid transporter	TRP	-	+
AAEL012960	importin alpha	TRP	-	+
AAEL002063	cationic amino acid transporter	TRP	-	+
AAEL008741	importin (ran-binding protein)	TRP	-	+
AAEL012440	sodium-bile acid cotransporter	TRP	-	+
AAEL006937	structural maintenance of chromosomes smc3	TRP	-	+
AAEL004441	importin 9 (imp9) (ran-binding protein 9)	TRP	-	+
AAEL010698	importin beta-4	TRP	-	+
AAEL001716	THO complex subunit 2 (Tho2)	TRP	-	+
AAEL012951	transformation/transcription domain-associated protein	TRP	-	+
AAEL008787	ATP synthase alpha subunit vacuolar	TRP	-	+
AAEL003641	sodium/shloride dependent amino acid transporter	TRP	-	+
AAEL013966	ATP-dependent clp protease atp-binding subunit clpx	TRP	-	+
AAEL011657	importin alpha	TRP	-	+
AAEL004496	glutamate transporter	TRP	-	+
AAEL002756	synaptotagmin-4, putative	TRP	-	+
AAEL002280	ctl2	TRP	-	+
AAEL006113	cystinosin	TRP	+	+
AAEL007458	amino acid transporter	TRP	+	+
AAEL001626	zinc/iron transporter	TRP	+	+
AAEL004743	multidrug resistance protein 2 (atp-binding cassette protein c)	TRP	+	+
AAEL005929	ATP-binding cassette transporter	TRP	+	+
AAEL005918	ATP-binding cassette transporter	TRP	+	+
AAEL012395	ATP-binding cassette transporter	TRP	+	+
AAEL003548	sulfate transporter	TRP	+	+
AAEL009863	sodium/dicarboxylate cotransporter, putative	TRP	+	+
AAEL014762	zinc transporter	TRP	+	+
AAEL005937	ATP-binding cassette transporter	TRP	+	+
AAEL006514	sodium-dependent phosphate transporter	TRP	+	+
AAEL007547	chloride channel protein	TRP	+	+
AAEL001636	nuclear transcription factor, x-box binding 1 (nfx1)	TRP	+	+
AAEL014902	cation efflux protein/ zinc transporter	TRP	+	+
AAEL012189	multidrug resistance protein 1 (atp-binding cassette C1)	TRP	+	+
AAEL005926	er lumen protein retaining receptor	TRP	+	+
AAEL008631	abc transporter	TRP	+	+
AAEL010783	sodium/potassium-dependent atpase beta-2 subunit	TRP	+	+
AAEL008928	inwardly rectifying k+ channel, putative	TRP	+	+
AAEL015304	conserved hypothetical protein	UKN	-	-
AAEL012300	conserved hypothetical protein	UKN	-	-
AAEL008802	conserved hypothetical protein	UKN	-	-
AAEL005102	conserved hypothetical protein	UKN	-	-
AAEL002075	conserved hypothetical protein	UKN	-	-
AAEL008785	hypothetical protein	UKN	-	-
AAEL003816	hypothetical protein	UKN	-	-
AAEL013163	conserved hypothetical protein	UKN	+	-
AAEL010163	conserved hypothetical protein	UKN	+	-
AAEL009487	hypothetical protein	UKN	+	-
AAEL000476	conserved hypothetical protein	UKN	-	+
AAEL014693	conserved hypothetical protein	UKN	-	+
AAEL005447	hypothetical protein	UKN	-	+
AAEL001093	phd finger protein	UKN	-	+
AAEL013080	hypothetical protein	UKN	-	+
AAEL004718	hypothetical protein	UKN	-	+
AAEL007726	hypothetical protein	UKN	-	+
AAEL006112	hypothetical protein	UKN	-	+
AAEL000154	conserved hypothetical protein	UKN	-	+
AAEL003865	hypothetical protein	UKN	-	+
AAEL005281	hypothetical protein	UKN	-	+
AAEL014585	conserved hypothetical protein	UKN	-	+
AAEL001322	hypothetical protein	UKN	-	+
AAEL008894	conserved hypothetical protein	UKN	-	+
AAEL010030	conserved hypothetical protein	UKN	-	+
AAEL001495	conserved hypothetical protein	UKN	-	+
AAEL007270	hypothetical protein	UKN	-	+
AAEL004734	conserved hypothetical protein	UKN	-	+
AAEL006204	hypothetical protein	UKN	-	+
AAEL014043	hypothetical protein	UKN	-	+
AAEL011153	hypothetical protein	UKN	-	+
AAEL007838	conserved hypothetical protein	UKN	-	+
AAEL013317	hypothetical protein	UKN	-	+
AAEL002322	conserved hypothetical protein	UKN	-	+
AAEL013287	conserved hypothetical protein (cystatin-like domain; cysteine-type endopeptidase inhibitor activity)	UKN	-	+
AAEL003949	conserved hypothetical protein	UKN	-	+
AAEL001425	conserved hypothetical protein	UKN	-	+
AAEL002530	hypothetical protein	UKN	-	+
AAEL013108	conserved hypothetical protein	UKN	-	+
AAEL013905	conserved hypothetical protein	UKN	-	+
AAEL007837	hypothetical protein	UKN	-	+
AAEL005450	hypothetical protein	UKN	-	+
AAEL009048	conserved hypothetical protein	UKN	-	+
AAEL014576	conserved hypothetical protein	UKN	-	+
AAEL009350	conserved hypothetical protein	UKN	-	+
AAEL001791	conserved hypothetical protein	UKN	-	+
AAEL006554	conserved hypothetical protein	UKN	-	+
AAEL000620	hypothetical protein	UKN	-	+
AAEL010933	hypothetical protein	UKN	-	+
AAEL004113	conserved hypothetical protein	UKN	-	+
AAEL007246	conserved hypothetical protein	UKN	-	+
AAEL006656	conserved hypothetical protein	UKN	-	+
AAEL001190	conserved hypothetical protein	UKN	-	+
AAEL006053	conserved hypothetical protein	UKN	-	+
AAEL003864	conserved hypothetical protein	UKN	-	+
AAEL013688	conserved hypothetical protein	UKN	-	+
AAEL000488	conserved hypothetical protein	UKN	-	+
AAEL004074	conserved hypothetical protein	UKN	-	+
AAEL011100	hypothetical protein	UKN	-	+
AAEL011124	phd finger protein	UKN	-	+
AAEL013977	conserved hypothetical protein	UKN	-	+
AAEL011301	conserved hypothetical protein	UKN	-	+
AAEL000649	conserved hypothetical protein	UKN	-	+
AAEL007694	conserved hypothetical protein	UKN	-	+
AAEL001599	conserved hypothetical protein	UKN	-	+
AAEL003563	conserved hypothetical protein	UKN	-	+
AAEL010385	conserved hypothetical protein	UKN	-	+
AAEL013684	conserved hypothetical protein	UKN	-	+
AAEL004828	conserved hypothetical protein	UKN	-	+
AAEL005828	conserved hypothetical protein	UKN	-	+
AAEL008801	conserved hypothetical protein	UKN	-	+
AAEL003842	hypothetical protein	UKN	-	+
AAEL000380	conserved hypothetical protein	UKN	+	+
AAEL000566	conserved hypothetical protein	UKN	+	+
AAEL014157	conserved hypothetical protein	UKN	+	+
AAEL006863	hypothetical protein	UKN	+	+
AAEL012017	hypothetical protein	UKN	+	+
AAEL009728	conserved hypothetical protein	UKN	+	+
AAEL005928	conserved hypothetical protein	UKN	+	+
AAEL005163	conserved hypothetical protein	UKN	+	+
AAEL010937	conserved hypothetical protein	UKN	+	+
AAEL001463	conserved hypothetical protein	UKN	+	+
AAEL011748	conserved hypothetical protein	UKN	+	+
AAEL011329	conserved hypothetical protein	UKN	+	+
AAEL009090	conserved hypothetical protein	UKN	+	+
AAEL007179	conserved hypothetical protein	UKN	+	+
AAEL007206	hypothetical protein	UKN	+	+
AAEL011155	conserved hypothetical protein	UKN	+	+
AAEL000663	conserved hypothetical protein	UKN	+	+
AAEL002315	hypothetical protein	UKN	+	+
AAEL007655	conserved hypothetical protein	UKN	+	+
AAEL003604	conserved hypothetical protein	UKN	+	+
AAEL014905	hypothetical protein	UKN	+	+
AAEL014153	conserved hypothetical protein	UKN	+	+
AAEL002010	conserved hypothetical protein	UKN	+	+
AAEL012859	conserved hypothetical protein	UKN	+	+
AAEL012863	conserved hypothetical protein	UKN	+	+
AAEL005867	conserved hypothetical protein	UKN	+	+
AAEL010090	conserved hypothetical protein	UKN	+	+
AAEL014657	conserved hypothetical protein	UKN	+	+
AAEL007671	hypothetical protein	UKN	+	+
AAEL007379	conserved hypothetical protein	UKN	+	+
AAEL005843	conserved hypothetical protein	UKN	+	+
AAEL015012	hypothetical protein	UKN	+	+
AAEL005783	conserved hypothetical protein	UKN	+	+
AAEL002109	conserved hypothetical protein	UKN	+	+
AAEL003375	conserved hypothetical protein	UKN	+	+
AAEL013800	conserved hypothetical protein	UKN	+	+
AAEL000958	conserved hypothetical protein	UKN	+	+
AAEL003483	conserved hypothetical protein	UKN	+	+
AAEL008025	conserved hypothetical protein	UKN	+	+
AAEL004317	hypothetical protein	UKN	+	+
AAEL002350	conserved hypothetical protein	UKN	+	+
AAEL005985	conserved hypothetical protein	UKN	+	+
AAEL014378	hypothetical protein	UKN	+	+
AAEL004662	conserved hypothetical protein	UKN	+	+
AAEL003029	hypothetical protein	UKN	+	+
